# Supplementary material for: Comparative transcriptome analysis of compatible and incompatible Brassica napus—Xanthomonas campestris interactions
Source: Front Plant Sci. 2022 Aug 29;13:960874. doi: 10.3389/fpls.2022.960874 (PMC9465390; doi:10.3389/fpls.2022.960874)
Supplement: Supplementary file 8 [file Table_1.XLSX]

## Sheet: Sheet1
Table S1 Gene specific primers used for qRT-PCR
Gene ID	Gene name	Forward primer(5`-3`)	Reverse primer(5`-3`)
BnaC09g00190D	ZS9-DAA-1	TGCAGAGTTCGTATTTCTTCCT	GAAAGCATAGCGAAAACGAGAT
BnaC09g00220D	ZS9-PSAD-1	GAAGGAGCAGATCTTCGAGATG	AATCTTGTACTTGGACCTGAGC
BnaC09g00770D	ZS9-ATHM2	CTCAGGAAACCACTACTGACA	GTTGTGCTAGCTCATTAACGAG
BnaC02g06690D	ZS9mXccR-1-GLN1	GTGATGTGTGACGCTTATACAC	ACTCTTGCTCAATTCCATACCA
BnaC02g08540D	ZS9mXccR-1-AILP1	TATCATCGGTGGAGGTAGAAGA	GGTTTTTCTCGACGAACTTGTT
BnaC04g50590D	ZS9mXccR-1-PIP1B	TTGTTTACACCGTATTTTCCGC	CGATAGGTAGAGGTGCAAGAAT
BnaA07g06900D	ZS9mXccS-1-PSAF	GCTCATCTCTCTATCCTCCCTA	GATAAAGCCTTCATGGACTGCT
BnaA06g32740D	ZS9mXccS-1-GAPA	CGGTATCATAAAGGGCACAATG	TTCCTTTGAGGTTAGGGAGAAC
BnaC08g45540D	ZS9mXccS-1-THM1	GATGATCGCATCTTCAACGAAA	GTTGAATCGTTCACCATTGGAA
BnaC08g44890D	PSBP-1	GGGAGCCAATAAGTTTGTTGAG	AAAGAAAAGCGGAGGATTGTTC
BnaA06g01010D	KLP	GGGTGTGGTTTGATTCAAATGT	AACTCCCACACAAAACTTTGAC
BnaC09g09060D	ROC3	TTTATTTCGACATGACCGTTGG	GTGTGCTTCTTGACAAAGTTCT
BnaA09g45360D	PCR2	ACTTTGTGCCTTAACTCAAACC	TACAATTCATCTCCTCATGCCG
BnaC02g02340D	BnaC02g02340D	CTCTGTTTTCCTCTTTGCTTCC	CCAACACAAGCTGAATCGATAG
BnaA09g00780D	LECRK-IV.4	CTCTTTTAGGTTATTGCCGTCG	CTCTGCATCCAATAAGACGTTG
BnaA02g34760D	PSBO1	GACGAAGAGGAGCTTTCAAAAG	TTGCTCTTGGTCACTTTCAAAG
BnaC08g44890D	PSBP-1	GGGAGCCAATAAGTTTGTTGAG	AAAGAAAAGCGGAGGATTGTTC
AF111812	Actin	CTGGAATTGCTGACCGTATGAG	ATCTGTTGGAAAGTGCTGAGGG
