# Supplementary material for: Comparative transcriptome analysis of compatible and incompatible Brassica napus—Xanthomonas campestris interactions
Source: Front Plant Sci. 2022 Aug 29;13:960874. doi: 10.3389/fpls.2022.960874 (PMC9465390; doi:10.3389/fpls.2022.960874)
Supplement: Supplementary file 9 [file Table_2.XLSX]

## Sheet: Sheet1
Table S2 Overview of RNA-seq data
Sample	Total Reads	Clean Reads	Q20 (%)	Q30 (%)	GC (%)	Total map (%)	Unique_map (%)	Multi_map (%)
ZS9_0_1	44782770	43754616	96.62	90.95	47.32	91.01	87.39	3.62
ZS9_0_2	45025680	44075854	96.62	90.95	47.22	91.02	87.36	3.66
ZS9_0_3	44060256	42700716	96.05	89.68	47.26	90.7	86.98	3.72
ZS9_5_1	45138704	43881782	96.48	90.69	46.6	90.19	86.16	4.03
ZS9_5_2	51085538	49630032	96.88	91.45	46.69	90.97	86.98	3.99
ZS9_5_3	49857834	48589330	96.69	91.09	46.69	90.42	86.36	4.06
ZS9_8_1	46984372	45465810	96.32	90.12	46.31	89.53	85.49	4.05
ZS9_8_2	56420178	54301938	96.07	89.69	46.23	88.99	84.83	4.16
ZS9_8_3	45497516	44400854	96.59	90.86	47.27	84.16	80.42	3.74
ZS9mXccR-1_0_1	45683940	44460366	96.15	89.88	46.81	90.96	87.45	3.51
ZS9mXccR-1_0_2	46619626	44895148	96.04	89.7	46.82	90.82	87.31	3.51
ZS9mXccR-1_0_3	44044502	43270026	96.97	91.6	46.92	91.41	87.94	3.47
ZS9mXccR-1_5_1	41009674	40318372	95.85	89.34	46.93	90.57	86.84	3.73
ZS9mXccR-1_5_2	50993500	50209126	96.28	90.3	47.07	90.99	87.21	3.78
ZS9mXccR-1_5_3	54328170	53423072	96.17	89.89	46.87	90.92	87.06	3.86
ZS9mXccR-1_8_1	49512606	48580520	96.16	89.89	46.3	90.71	87.03	3.68
ZS9mXccR-1_8_2	48711538	47641830	96.54	90.79	46.52	91.09	87.35	3.73
ZS9mXccR-1_8_3	42155902	41292598	96.01	89.62	46.37	90.59	86.92	3.66
ZS9mXccS-1_0_1	43724296	43008686	96.26	90.1	47.07	90.87	87.2	3.68
ZS9mXccS-1_0_2	46339648	45532052	96.24	90.09	47	90.86	87.14	3.73
ZS9mXccS-1_0_3	44227460	43500056	95.69	89.06	46.93	90.05	86.35	3.7
ZS9mXccS-1_5_1	50642586	49998380	96.44	90.44	46.91	91.13	87.19	3.94
ZS9mXccS-1_5_2	40086256	39531804	96.6	90.68	46.64	91.31	87.27	4.04
ZS9mXccS-1_5_3	42020640	41393286	96.02	89.64	46.81	90.67	86.66	4.01
ZS9mXccS-1_8_1	47300602	46333426	96.67	91.02	46.4	90.11	85.95	4.17
ZS9mXccS-1_8_2	46764350	45837668	96.55	90.71	46.24	89.96	85.92	4.04
ZS9mXccS-1_8_3	42990498	41927188	95.86	89.38	46.4	88.41	84.34	4.07
