# Supplementary material for: Comparative transcriptome analysis of compatible and incompatible Brassica napus—Xanthomonas campestris interactions
Source: Front Plant Sci. 2022 Aug 29;13:960874. doi: 10.3389/fpls.2022.960874 (PMC9465390; doi:10.3389/fpls.2022.960874)
Supplement: Supplementary file 10 [file Table_3.XLSX]

## Sheet: all.deg.compare.info
			Table S3 Expression profiles of 37,744 DEGs.
gene_id	ZS9mXccR-1_0_count	ZS9_0_count	log2FoldChange	pvalue	padj	ZS9mXccR-1_5_count	ZS9_5_count	log2FoldChange	pvalue	padj	ZS9mXccR-1_8_count	ZS9_8_count	log2FoldChange	pvalue	padj	ZS9mXccS-1_0_count	ZS9_0_count	log2FoldChange	pvalue	padj	ZS9mXccS-1_5_count	ZS9_5_count	log2FoldChange	pvalue	padj	ZS9mXccS-1_8_count	ZS9_8_count	log2FoldChange	pvalue	padj	gene_chr	gene_start	gene_end	gene_strand	gene_length	gene_description	tf_family
BnaA01g02860D	1572.54	287.651	2.4515	3.65e-137	5.38e-135	1100.16	194.093	2.50161	7.51e-99	9.74e-97	620.261	94.9471	2.71653	4.33e-52	1.88e-50	124.74	303.268	-1.27929	4.85e-16	5.37e-15	307.807	178.536	0.786978	1.95e-06	1.21e-05	73.3409	88.9665	-0.276592	0.292387	0.454092	chrA01	1398977	1403299	-	2511	PF14498:Glycosyl hydrolase family 65, N-terminal domain	-	GSBRNA2T00121303001	AT4G34260.1	protein_coding	1,2-alpha-L-fucosidases		FUC95A; FUNCTIONS IN: 1,2-alpha-L-fucosidase activity; INVOLVED IN: biological_process unknown; LOCATED IN: endomembrane system; EXPRESSED IN: 22 plant structures; EXPRESSED DURING: 13 growth stages; CONTAINS InterPro DOMAIN/s: Six-hairpin glycosidase-like (InterPro:IPR008928), Uncharacterised conserved protein UCP007663 (InterPro:IPR016518); Has 1349 Blast hits to 1316 proteins in 300 species: A…
BnaC01g04120D	1084.07	163.928	2.72447	4.85e-109	4.91e-107	896.456	75.4873	3.57853	3.92e-114	7.18e-112	344.671	30.3677	3.49279	5.25e-45	1.85e-43	52.9073	172.835	-1.71185	2.5e-16	2.81e-15	65.5612	69.5083	-0.0818827	0.782874	0.871039	32.7991	28.4521	0.1987	0.608079	0.744766	chrC01	2141965	2146140	-	2502	PF14498:Glycosyl hydrolase family 65, N-terminal domain	-	GSBRNA2T00130799001	AT4G34260.1	protein_coding	1,2-alpha-L-fucosidases		FUC95A; FUNCTIONS IN: 1,2-alpha-L-fucosidase activity; INVOLVED IN: biological_process unknown; LOCATED IN: endomembrane system; EXPRESSED IN: 22 plant structures; EXPRESSED DURING: 13 growth stages; CONTAINS InterPro DOMAIN/s: Six-hairpin glycosidase-like (InterPro:IPR008928), Uncharacterised conserved protein UCP007663 (InterPro:IPR016518); Has 1349 Blast hits to 1316 proteins in 300 species: A…
BnaA02g17670D	1116.59	927.532	0.267927	0.000947148	0.00275283	462.966	728.997	-0.65286	7.68e-07	3.06e-06	1006.11	1297.41	-0.367986	0.0600979	0.105469	2332.15	977.968	1.25449	3.87e-81	2.53e-79	1089.71	670.218	0.701463	5.08e-08	3.93e-07	1086.53	1215.67	-0.163392	0.387981	0.553588	chrA02	10628257	10630161	+	1119	PF00724:NADH:flavin oxidoreductase / NADH oxidase family	Oxidored_FMN	GSBRNA2T00082938001	AT1G76680.1	protein_coding	12-oxophytodienoate reductase 1	Encodes a member of an alpha/beta barrel fold family of FMN-containing oxidoreductases. One of the closely related 12-oxophytodienoic acid reductases. This enzyme is not expected to participate in jasmonic acid biosynthesis because during in vitro assays, it shows very little activity with the naturally occurring OPDA isomer. Shows activity towards 2,4,6-trinitrotoluene. Expressed predominately i…	12-oxophytodienoate reductase 1 (OPR1); FUNCTIONS IN: 12-oxophytodienoate reductase activity; INVOLVED IN: in 7 processes; LOCATED IN: cellular_component unknown; EXPRESSED IN: 11 plant structures; EXPRESSED DURING: seedling growth, developing seed stage; CONTAINS InterPro DOMAIN/s: NADH:flavin oxidoreductase/NADH oxidase, N-terminal (InterPro:IPR001155), Aldolase-type TIM barrel (InterPro:IPR013…
BnaA10g17650D	0.329199	3.32062	-3.23767	0.0690551	0.128405	0.84596	21.8742	-4.55943	8.09e-06	2.86e-05	9.09678	40.4561	-2.19037	0.000187306	0.000554217	1.56822	3.49872	-1.16386	0.388583	0.542242	45.3939	20.0944	1.16195	0.00374296	0.0125599	55.8338	37.8953	0.548896	0.134231	0.254629	chrA10	12992909	12994772	+	1125	PF00724:NADH:flavin oxidoreductase / NADH oxidase family	Oxidored_FMN	GSBRNA2T00135385001	AT1G76680.1	protein_coding	12-oxophytodienoate reductase 1	Encodes a member of an alpha/beta barrel fold family of FMN-containing oxidoreductases. One of the closely related 12-oxophytodienoic acid reductases. This enzyme is not expected to participate in jasmonic acid biosynthesis because during in vitro assays, it shows very little activity with the naturally occurring OPDA isomer. Shows activity towards 2,4,6-trinitrotoluene. Expressed predominately i…	12-oxophytodienoate reductase 1 (OPR1); FUNCTIONS IN: 12-oxophytodienoate reductase activity; INVOLVED IN: in 7 processes; LOCATED IN: cellular_component unknown; EXPRESSED IN: 11 plant structures; EXPRESSED DURING: seedling growth, developing seed stage; CONTAINS InterPro DOMAIN/s: NADH:flavin oxidoreductase/NADH oxidase, N-terminal (InterPro:IPR001155), Aldolase-type TIM barrel (InterPro:IPR013…
BnaC02g24210D	1221.8	1000.03	0.289177	0.000142454	0.00047167	424.119	1051.64	-1.31121	5.26e-27	8.8e-26	1286.63	1767.95	-0.459589	0.0101881	0.0219168	2743.31	1054.42	1.37991	2.23e-118	2.5e-116	1189.83	966.78	0.298119	0.0118063	0.034514	1131.07	1656.55	-0.551562	0.00189698	0.00675495	chrC02	21509791	21511678	+	1119	PF00724:NADH:flavin oxidoreductase / NADH oxidase family	Oxidored_FMN	GSBRNA2T00012422001	AT1G76680.1	protein_coding	12-oxophytodienoate reductase 1	Encodes a member of an alpha/beta barrel fold family of FMN-containing oxidoreductases. One of the closely related 12-oxophytodienoic acid reductases. This enzyme is not expected to participate in jasmonic acid biosynthesis because during in vitro assays, it shows very little activity with the naturally occurring OPDA isomer. Shows activity towards 2,4,6-trinitrotoluene. Expressed predominately i…	12-oxophytodienoate reductase 1 (OPR1); FUNCTIONS IN: 12-oxophytodienoate reductase activity; INVOLVED IN: in 7 processes; LOCATED IN: cellular_component unknown; EXPRESSED IN: 11 plant structures; EXPRESSED DURING: seedling growth, developing seed stage; CONTAINS InterPro DOMAIN/s: NADH:flavin oxidoreductase/NADH oxidase, N-terminal (InterPro:IPR001155), Aldolase-type TIM barrel (InterPro:IPR013…
BnaC09g41020D	6.56027	1.34137	2.29423	0.0431964	0.0860749	0.563973	10.4577	-4.08446	0.00169941	0.00425977	9.9574	19.5995	-1.00093	0.091903	0.152023	0	1.41301	-3.03768	0.231239	0.370605	8.17455	9.60136	-0.23337	0.734846	0.839999	10.122	18.363	-0.868208	0.225663	0.375659	chrC09	43205082	43206940	+	1122	PF00724:NADH:flavin oxidoreductase / NADH oxidase family	Oxidored_FMN	GSBRNA2T00094910001	AT1G76680.1	protein_coding	12-oxophytodienoate reductase 1	Encodes a member of an alpha/beta barrel fold family of FMN-containing oxidoreductases. One of the closely related 12-oxophytodienoic acid reductases. This enzyme is not expected to participate in jasmonic acid biosynthesis because during in vitro assays, it shows very little activity with the naturally occurring OPDA isomer. Shows activity towards 2,4,6-trinitrotoluene. Expressed predominately i…	12-oxophytodienoate reductase 1 (OPR1); FUNCTIONS IN: 12-oxophytodienoate reductase activity; INVOLVED IN: in 7 processes; LOCATED IN: cellular_component unknown; EXPRESSED IN: 11 plant structures; EXPRESSED DURING: seedling growth, developing seed stage; CONTAINS InterPro DOMAIN/s: NADH:flavin oxidoreductase/NADH oxidase, N-terminal (InterPro:IPR001155), Aldolase-type TIM barrel (InterPro:IPR013…
BnaCnng06830D	NA	NA	NA	NA	NA	0.663867	9.55128	-3.90598	0.00222703	0.00546005	4.62617	28.6136	-2.64474	5.38e-06	1.97e-05	NA	NA	NA	NA	NA	19.9241	8.78751	1.1807	0.0283751	0.0728748	76.015	26.8099	1.48738	2.89e-06	1.71e-05	chrCnn_random	5855618	5855866	-	249	-	-	GSBRNA2T00051552001	AT1G76680.2	protein_coding	12-oxophytodienoate reductase 1	Encodes a member of an alpha/beta barrel fold family of FMN-containing oxidoreductases. One of the closely related 12-oxophytodienoic acid reductases. This enzyme is not expected to participate in jasmonic acid biosynthesis because during in vitro assays, it shows very little activity with the naturally occurring OPDA isomer. Shows activity towards 2,4,6-trinitrotoluene. Expressed predominately i…	12-oxophytodienoate reductase 1 (OPR1); FUNCTIONS IN: 12-oxophytodienoate reductase activity; INVOLVED IN: in 7 processes; LOCATED IN: cellular_component unknown; EXPRESSED IN: 11 plant structures; EXPRESSED DURING: seedling growth, developing seed stage; CONTAINS InterPro DOMAIN/s: Aldolase-type TIM barrel (InterPro:IPR013785), NADH:flavin oxidoreductase/NADH oxidase, N-terminal (InterPro:IPR001…
BnaA09g44740D	40.6493	67.3546	-0.728729	0.00681314	0.0167556	36.9253	45.6792	-0.303983	0.342005	0.446246	28.5223	27.2292	0.064842	0.862455	0.903514	224.687	71.0212	1.66047	1.08e-20	1.55e-19	114.298	42.0004	1.43598	3.31e-08	2.61e-07	205.572	25.5162	3.00917	4.41e-34	2.34e-32	chrA09	30688168	30689599	-	1092	PF00724:NADH:flavin oxidoreductase / NADH oxidase family	Oxidored_FMN	GSBRNA2T00016222001	AT1G76690.1	protein_coding	12-oxophytodienoate reductase 2	Encodes one of the closely related 12-oxophytodienoic acid reductases. This enzyme is not expected to participate in jasmonic acid biosynthesis because during in vitro assays, it shows very little activity with the naturally occurring OPDA isomer. Shows activity towards 2,4,6-trinitrotoluene. Expressed predominately in root. Predicted to be a cytosolic protein.	12-oxophytodienoate reductase 2 (OPR2); CONTAINS InterPro DOMAIN/s: Aldolase-type TIM barrel (InterPro:IPR013785), NADH:flavin oxidoreductase/NADH oxidase, N-terminal (InterPro:IPR001155); BEST Arabidopsis thaliana protein match is: 12-oxophytodienoate reductase 1 (TAIR:AT1G76680.1); Has 13197 Blast hits to 13176 proteins in 2056 species: Archae - 127; Bacteria - 9811; Metazoa - 29; Fungi - 865; …
BnaA06g06650D	296.693	146.282	1.02081	3.18e-12	2.27e-11	275.696	101.715	1.43478	1.1e-13	8.26e-13	225.406	98.2017	1.20465	1.88e-11	1.19e-10	150.172	154.239	-0.0381878	0.809194	0.881919	91.2025	93.5935	-0.0343093	0.874201	0.9289	140.763	92.0139	0.616338	0.00262166	0.0090351	chrA06	3572868	3574589	-	1071	PF07298:NnrU protein	-	GSBRNA2T00105257001	AT1G10830.1	protein_coding	15-cis-zeta-carotene isomerase	Encodes a functional 15-cis-zeta-carotene isomerase (Z-ISO).	15-cis-zeta-carotene isomerase (Z-ISO); FUNCTIONS IN: 9,15,9'-tri-cis-zeta-carotene isomerase activity; INVOLVED IN: carotene biosynthetic process; LOCATED IN: chloroplast; EXPRESSED IN: 22 plant structures; EXPRESSED DURING: 13 growth stages; CONTAINS InterPro DOMAIN/s: NnrU (InterPro:IPR009915); Has 373 Blast hits to 373 proteins in 102 species: Archae - 0; Bacteria - 164; Metazoa - 0; Fungi - …
BnaC05g08320D	87.8725	274.858	-1.6453	4.48e-22	5.87e-21	84.9525	142.849	-0.737383	0.000917629	0.00241322	45.042	78.0508	-0.797078	0.00282581	0.00685668	211.307	289.817	-0.456263	0.00028221	0.0010583	121.82	131.436	-0.103886	0.597524	0.737694	86.6224	73.132	0.243284	0.305628	0.4681	chrC05	4350939	4352603	-	1092	PF07298:NnrU protein	-	GSBRNA2T00008840001	AT1G10830.1	protein_coding	15-cis-zeta-carotene isomerase	Encodes a functional 15-cis-zeta-carotene isomerase (Z-ISO).	15-cis-zeta-carotene isomerase (Z-ISO); FUNCTIONS IN: 9,15,9'-tri-cis-zeta-carotene isomerase activity; INVOLVED IN: carotene biosynthetic process; LOCATED IN: chloroplast; EXPRESSED IN: 22 plant structures; EXPRESSED DURING: 13 growth stages; CONTAINS InterPro DOMAIN/s: NnrU (InterPro:IPR009915); Has 373 Blast hits to 373 proteins in 102 species: Archae - 0; Bacteria - 164; Metazoa - 0; Fungi - …
BnaA03g14390D	397.958	80.8263	2.29735	1.8e-47	5.51e-46	393.732	26.1826	3.90249	3.44e-73	2.5e-71	85.9486	6.26066	3.75892	4.72e-18	4.83e-17	74.6655	85.2176	-0.19168	0.405792	0.559905	30.7016	24.0705	0.357156	0.359036	0.523879	8.90444	5.86435	0.590427	0.425625	0.588634	chrA03	6625638	6627098	-	924	PF00487:Fatty acid desaturase	-	GSBRNA2T00142085001	AT2G31360.1	protein_coding	16:0delta9 desaturase 2	Encodes a protein homologous to delta 9 acyl-lipid desaturases of cyanobacteria and acyl-CoA desaturases of yeast and mammals. expression up-regulated by cold temperature. It is involved in the synthesis of the 24:1n-9 and 26:1n-9 components of seed lipids, sphingolipids and the membrane phospholipids phosphatidylserine (PS), and phosphatidylethanolamine (PE).	16:0delta9 desaturase 2 (DS2); FUNCTIONS IN: oxidoreductase activity, oxidoreductase activity, acting on paired donors, with oxidation of a pair of donors resulting in the reduction of molecular oxygen to two molecules of water; INVOLVED IN: oxidation reduction, lipid metabolic process; EXPRESSED IN: 22 plant structures; EXPRESSED DURING: 14 growth stages; CONTAINS InterPro DOMAIN/s: Fatty acid d…
BnaA04g18360D	220.928	242.596	-0.135395	0.332746	0.458973	259.963	70.0609	1.88675	2.66e-24	3.91e-23	95.9194	35.7492	1.42323	5.76e-07	2.36e-06	199.02	255.802	-0.364043	0.0101443	0.027598	133.194	64.407	1.04833	1.14e-05	6.33e-05	44.4974	33.4968	0.412961	0.254553	0.410791	chrA04	14705559	14707642	+	924	PF00487:Fatty acid desaturase	-	GSBRNA2T00006373001	AT2G31360.1	protein_coding	16:0delta9 desaturase 2	Encodes a protein homologous to delta 9 acyl-lipid desaturases of cyanobacteria and acyl-CoA desaturases of yeast and mammals. expression up-regulated by cold temperature. It is involved in the synthesis of the 24:1n-9 and 26:1n-9 components of seed lipids, sphingolipids and the membrane phospholipids phosphatidylserine (PS), and phosphatidylethanolamine (PE).	16:0delta9 desaturase 2 (DS2); FUNCTIONS IN: oxidoreductase activity, oxidoreductase activity, acting on paired donors, with oxidation of a pair of donors resulting in the reduction of molecular oxygen to two molecules of water; INVOLVED IN: oxidation reduction, lipid metabolic process; EXPRESSED IN: 22 plant structures; EXPRESSED DURING: 14 growth stages; CONTAINS InterPro DOMAIN/s: Fatty acid d…
BnaC03g17450D	65.8691	54.9742	0.260318	0.315742	0.440856	51.4169	16.8049	1.61322	9.48e-06	3.33e-05	33.1275	21.4943	0.619837	0.107633	0.173924	43.144	57.9614	-0.424807	0.124709	0.23201	30.9243	15.4608	1.0031	0.0163847	0.0457643	26.386	20.1424	0.389821	0.35744	0.522987	chrC03	8926490	8928229	-	924	PF00487:Fatty acid desaturase	-	GSBRNA2T00024450001	AT2G31360.1	protein_coding	16:0delta9 desaturase 2	Encodes a protein homologous to delta 9 acyl-lipid desaturases of cyanobacteria and acyl-CoA desaturases of yeast and mammals. expression up-regulated by cold temperature. It is involved in the synthesis of the 24:1n-9 and 26:1n-9 components of seed lipids, sphingolipids and the membrane phospholipids phosphatidylserine (PS), and phosphatidylethanolamine (PE).	16:0delta9 desaturase 2 (DS2); FUNCTIONS IN: oxidoreductase activity, oxidoreductase activity, acting on paired donors, with oxidation of a pair of donors resulting in the reduction of molecular oxygen to two molecules of water; INVOLVED IN: oxidation reduction, lipid metabolic process; EXPRESSED IN: 22 plant structures; EXPRESSED DURING: 14 growth stages; CONTAINS InterPro DOMAIN/s: Fatty acid d…
BnaC04g42440D	242.548	242.687	-0.000491471	0.997216	0.998212	177.749	73.0755	1.2818	5.49e-11	3.3e-10	117.796	36.2987	1.6878	1.3e-10	7.63e-10	207.01	255.886	-0.305279	0.0185145	0.0468518	126.902	67.2019	0.916776	1.87e-05	9.99e-05	60.9924	34.0104	0.835866	0.0123215	0.0353849	chrC04	42956536	42958310	+	924	PF00487:Fatty acid desaturase	-	GSBRNA2T00085681001	AT2G31360.1	protein_coding	16:0delta9 desaturase 2	Encodes a protein homologous to delta 9 acyl-lipid desaturases of cyanobacteria and acyl-CoA desaturases of yeast and mammals. expression up-regulated by cold temperature. It is involved in the synthesis of the 24:1n-9 and 26:1n-9 components of seed lipids, sphingolipids and the membrane phospholipids phosphatidylserine (PS), and phosphatidylethanolamine (PE).	16:0delta9 desaturase 2 (DS2); FUNCTIONS IN: oxidoreductase activity, oxidoreductase activity, acting on paired donors, with oxidation of a pair of donors resulting in the reduction of molecular oxygen to two molecules of water; INVOLVED IN: oxidation reduction, lipid metabolic process; EXPRESSED IN: 22 plant structures; EXPRESSED DURING: 14 growth stages; CONTAINS InterPro DOMAIN/s: Fatty acid d…
BnaA06g35980D	89.1586	573.14	-2.68409	7.49e-85	5.02e-83	102.532	316.893	-1.62158	3.38e-21	4.22e-20	69.1449	174.831	-1.3364	1.82e-11	1.15e-10	106.905	604.297	-2.49937	9.06e-86	6.35e-84	55.3328	291.579	-2.39032	1.7e-33	8.48e-32	35.1054	163.811	-2.22121	2.34e-20	5.62e-19	chrA06	23618678	23621635	-	1974	PF01782:RimM N-terminal domain|PF05239:PRC-barrel domain	RimM	GSBRNA2T00054718001	AT5G46420.1	protein_coding	16S rRNA processing protein RimM family		16S rRNA processing protein RimM family; FUNCTIONS IN: ribosome binding, nucleotidyltransferase activity; INVOLVED IN: metabolic process, rRNA processing, ribosome biogenesis; LOCATED IN: chloroplast; EXPRESSED IN: 22 plant structures; EXPRESSED DURING: 13 growth stages; CONTAINS InterPro DOMAIN/s: PRC-barrel (InterPro:IPR007903), UTP--glucose-1-phosphate uridylyltransferase (InterPro:IPR002618),…
BnaC07g19140D	537.328	525.783	0.0313333	0.742671	0.823819	680.451	353.467	0.94416	9.2e-15	7.48e-14	353.46	175.708	1.01316	1.31e-10	7.69e-10	665.403	554.382	0.263028	0.0020346	0.00651482	262.146	325.224	-0.307349	0.0461216	0.109244	215.501	164.632	0.389979	0.0216212	0.0575541	chrC07	25859236	25862273	+	1959	PF05239:PRC-barrel domain|PF01704:UTP--glucose-1-phosphate uridylyltransferase|PF01782:RimM N-terminal domain	PRC	GSBRNA2T00128613001	AT5G46420.1	protein_coding	16S rRNA processing protein RimM family		16S rRNA processing protein RimM family; FUNCTIONS IN: ribosome binding, nucleotidyltransferase activity; INVOLVED IN: metabolic process, rRNA processing, ribosome biogenesis; LOCATED IN: chloroplast; EXPRESSED IN: 22 plant structures; EXPRESSED DURING: 13 growth stages; CONTAINS InterPro DOMAIN/s: PRC-barrel (InterPro:IPR007903), UTP--glucose-1-phosphate uridylyltransferase (InterPro:IPR002618),…
BnaA03g03740D	7.87624	27.1145	-1.78298	0.000443948	0.00136099	88.8548	219.372	-1.29958	2.23e-08	1.05e-07	9.27335	219.576	-4.57957	5.6e-43	1.83e-41	15.3308	28.587	-0.900205	0.0382359	0.0873564	79.0151	201.64	-1.35985	2.18e-09	1.98e-08	296.095	205.73	0.522397	0.00103605	0.00390782	chrA03	1763006	1763470	-	465	PF00011:Hsp20/alpha crystallin family	-	GSBRNA2T00129851001	AT5G12020.1	protein_coding	17.6 kDa class II heat shock protein		17.6 kDa class II heat shock protein (HSP17.6II); CONTAINS InterPro DOMAIN/s: Heat shock protein Hsp20 (InterPro:IPR002068), HSP20-like chaperone (InterPro:IPR008978); BEST Arabidopsis thaliana protein match is: heat shock protein 17.6A (TAIR:AT5G12030.1); Has 1807 Blast hits to 1807 proteins in 277 species: Archae - 0; Bacteria - 0; Metazoa - 736; Fungi - 347; Plants - 385; Viruses - 0; Other Eu…
BnaA10g20610D	32.1405	55.9323	-0.797856	0.00942941	0.0224241	80.8828	92.9309	-0.203138	0.433212	0.537999	26.0672	135.35	-2.38131	8.48e-19	9.14e-18	40.1533	58.9746	-0.552433	0.050432	0.110558	47.24	85.4357	-0.86149	0.00439022	0.0144769	181.449	126.824	0.513681	0.00626784	0.0196397	chrA10	14355102	14355566	+	465	PF00011:Hsp20/alpha crystallin family	-	GSBRNA2T00135742001	AT5G12020.1	protein_coding	17.6 kDa class II heat shock protein		17.6 kDa class II heat shock protein (HSP17.6II); CONTAINS InterPro DOMAIN/s: Heat shock protein Hsp20 (InterPro:IPR002068), HSP20-like chaperone (InterPro:IPR008978); BEST Arabidopsis thaliana protein match is: heat shock protein 17.6A (TAIR:AT5G12030.1); Has 1807 Blast hits to 1807 proteins in 277 species: Archae - 0; Bacteria - 0; Metazoa - 736; Fungi - 347; Plants - 385; Viruses - 0; Other Eu…
BnaC02g04180D	12.4649	0.344272	5.11874	0.000165258	0.000542079	125.412	0	9.37723	7.62e-15	6.23e-14	13.9648	0	6.14882	1e-05	3.55e-05	NA	NA	NA	NA	NA	NA	NA	NA	NA	NA	0.672913	0	1.86441	0.59793	1	chrC02	2135859	2136323	-	465	PF00011:Hsp20/alpha crystallin family	-	GSBRNA2T00151982001	AT5G12020.1	protein_coding	17.6 kDa class II heat shock protein		17.6 kDa class II heat shock protein (HSP17.6II); CONTAINS InterPro DOMAIN/s: Heat shock protein Hsp20 (InterPro:IPR002068), HSP20-like chaperone (InterPro:IPR008978); BEST Arabidopsis thaliana protein match is: heat shock protein 17.6A (TAIR:AT5G12030.1); Has 1807 Blast hits to 1807 proteins in 277 species: Archae - 0; Bacteria - 0; Metazoa - 736; Fungi - 347; Plants - 385; Viruses - 0; Other Eu…
BnaC03g05240D	0.983646	4.58589	-2.22669	0.112692	0.193324	4.22136	31.2777	-2.91908	2.63e-06	9.88e-06	1.445	45.9373	-4.9276	3.6e-10	2.03e-09	1.57312	4.83618	-1.63296	0.191547	0.322814	10.0076	28.7186	-1.54664	0.00436078	0.0143904	35.6763	43.0493	-0.27478	0.480017	0.637527	chrC03	2513495	2513959	-	465	PF00011:Hsp20/alpha crystallin family	-	GSBRNA2T00140254001	AT5G12020.1	protein_coding	17.6 kDa class II heat shock protein		17.6 kDa class II heat shock protein (HSP17.6II); CONTAINS InterPro DOMAIN/s: Heat shock protein Hsp20 (InterPro:IPR002068), HSP20-like chaperone (InterPro:IPR008978); BEST Arabidopsis thaliana protein match is: heat shock protein 17.6A (TAIR:AT5G12030.1); Has 1807 Blast hits to 1807 proteins in 277 species: Archae - 0; Bacteria - 0; Metazoa - 736; Fungi - 347; Plants - 385; Viruses - 0; Other Eu…
BnaC09g44630D	25.8749	44.9065	-0.795984	0.0239932	0.0515825	34.3549	30.0082	0.190183	0.592523	0.68439	12.7498	24.4613	-0.92897	0.0547651	0.0973123	45.5826	47.352	-0.0577226	0.841148	0.904978	12.3178	27.5937	-1.17815	0.0119874	0.0349767	85.0092	22.9196	1.90437	1.9e-09	1.7e-08	chrC09	45347372	45347836	+	465	PF00011:Hsp20/alpha crystallin family	-	GSBRNA2T00104156001	AT5G12020.1	protein_coding	17.6 kDa class II heat shock protein		17.6 kDa class II heat shock protein (HSP17.6II); CONTAINS InterPro DOMAIN/s: Heat shock protein Hsp20 (InterPro:IPR002068), HSP20-like chaperone (InterPro:IPR008978); BEST Arabidopsis thaliana protein match is: heat shock protein 17.6A (TAIR:AT5G12030.1); Has 1807 Blast hits to 1807 proteins in 277 species: Archae - 0; Bacteria - 0; Metazoa - 736; Fungi - 347; Plants - 385; Viruses - 0; Other Eu…
BnaA06g33640D	28.202	0	7.25856	9.81e-09	5.25e-08	55.0975	0	8.1809	2.82e-11	1.73e-10	45.9045	0	7.87213	2.2e-10	1.27e-09	136.855	0	9.46073	2.87e-15	3.03e-14	119.023	0	9.41512	5.3e-15	8.3e-14	132.718	0	9.49339	2.96e-15	4.73e-14	chrA06	22324962	22328500	-	1218	-	-	GSBRNA2T00088735001	AT2G03810.4	protein_coding	18S pre-ribosomal assembly protein gar2-related		18S pre-ribosomal assembly protein gar2-related; FUNCTIONS IN: molecular_function unknown; LOCATED IN: plasma membrane; EXPRESSED IN: cotyledon; BEST Arabidopsis thaliana protein match is: unknown protein (TAIR:AT1G13650.1); Has 30201 Blast hits to 17322 proteins in 780 species: Archae - 12; Bacteria - 1396; Metazoa - 17338; Fungi - 3422; Plants - 5037; Viruses - 0; Other Eukaryotes - 2996 (sourc…
BnaA10g00470D	0.983234	6.66062	-2.7603	0.0299859	0.0627708	49.0785	154.603	-1.65237	0.0333419	0.0630971	106.736	297.717	-1.48784	1.07e-10	6.36e-10	0.933562	7.01762	-2.91019	0.0201783	0.0504869	569.238	142.26	1.99712	2.65e-24	8.1e-23	787.814	278.964	1.49834	5.11e-28	1.99e-26	chrA10	244908	247262	-	1344	PF00155:Aminotransferase class I and II	Aminotran_1_2	GSBRNA2T00150537001	AT1G01480.1	protein_coding	1-amino-cyclopropane-1-carboxylate synthase 2	a member of the 1-aminocyclopropane-1-carboxylate (ACC) synthase (S-adenosyl-L-methionine methylthioadenosine-lyase, EC 4.4.1.14) gene family, isolated from a flower-specific cDNA library.	1-amino-cyclopropane-1-carboxylate synthase 2 (ACS2); CONTAINS InterPro DOMAIN/s: 1-aminocyclopropane-1-carboxylate synthase (InterPro:IPR001176), Aminotransferase, class I/classII (InterPro:IPR004839), Pyridoxal phosphate-dependent transferase, major domain (InterPro:IPR015424), Aminotransferases, class-I, pyridoxal-phosphate-binding site (InterPro:IPR004838), Pyridoxal phosphate-dependent trans…
BnaC05g00530D	0	3.33556	-4.20438	0.281658	0.404224	16.7025	154.526	-3.1983	1.95e-05	6.56e-05	48.5595	234.239	-2.28515	1.31e-15	1.14e-14	0.896721	3.51278	-1.94462	0.24299	0.383963	265.024	142.092	0.894215	8.3e-07	5.44e-06	325.447	219.479	0.571513	0.000106891	0.00049106	chrC05	303635	307165	-	1491	PF00155:Aminotransferase class I and II	Aminotran_1_2	GSBRNA2T00085355001	AT1G01480.1	protein_coding	1-amino-cyclopropane-1-carboxylate synthase 2	a member of the 1-aminocyclopropane-1-carboxylate (ACC) synthase (S-adenosyl-L-methionine methylthioadenosine-lyase, EC 4.4.1.14) gene family, isolated from a flower-specific cDNA library.	1-amino-cyclopropane-1-carboxylate synthase 2 (ACS2); CONTAINS InterPro DOMAIN/s: 1-aminocyclopropane-1-carboxylate synthase (InterPro:IPR001176), Aminotransferase, class I/classII (InterPro:IPR004839), Pyridoxal phosphate-dependent transferase, major domain (InterPro:IPR015424), Aminotransferases, class-I, pyridoxal-phosphate-binding site (InterPro:IPR004838), Pyridoxal phosphate-dependent trans…
BnaA03g47880D	0.986772	1.98813	-1.0151	0.557155	0.673777	11.7267	128.219	-3.43045	2.14e-22	2.85e-21	23.3359	255.101	-3.47558	3.6e-37	9.6e-36	0.318962	2.09796	-2.64906	0.195171	0.327522	226.374	117.85	0.935327	1.39e-06	8.85e-06	219.984	239.045	-0.121518	0.488833	0.645086	chrA03	24633222	24634916	+	1356	PF00155:Aminotransferase class I and II	Aminotran_1_2	GSBRNA2T00075298001	AT4G26200.1	protein_coding	1-amino-cyclopropane-1-carboxylate synthase 7	Member of a family of proteins in Arabidopsis that encode 1-Amino-cyclopropane-1-carboxylate synthase, an enzyme involved in ethylene biosynthesis. Not expressed in response to IAA.	1-amino-cyclopropane-1-carboxylate synthase 7 (ACS7); CONTAINS InterPro DOMAIN/s: 1-aminocyclopropane-1-carboxylate synthase (InterPro:IPR001176), Pyridoxal phosphate-dependent transferase, major domain (InterPro:IPR015424), Aminotransferase, class I/classII (InterPro:IPR004839), Aminotransferases, class-I, pyridoxal-phosphate-binding site (InterPro:IPR004838), Pyridoxal phosphate-dependent trans…
BnaC07g40130D	0	0.657261	-1.86515	0.584948	1	2.79373	42.2218	-3.90128	5.67e-10	3.12e-09	12.024	109.883	-3.22067	2.76e-17	2.68e-16	0	0.692892	-2.01511	0.542649	1	231.298	38.7911	2.56358	1.8e-25	5.97e-24	270.104	102.973	1.38967	5.05e-11	5.36e-10	chrC07	40677281	40678730	+	1251	PF00155:Aminotransferase class I and II	Aminotran_1_2	GSBRNA2T00154577001	AT4G26200.1	protein_coding	1-amino-cyclopropane-1-carboxylate synthase 7	Member of a family of proteins in Arabidopsis that encode 1-Amino-cyclopropane-1-carboxylate synthase, an enzyme involved in ethylene biosynthesis. Not expressed in response to IAA.	1-amino-cyclopropane-1-carboxylate synthase 7 (ACS7); CONTAINS InterPro DOMAIN/s: 1-aminocyclopropane-1-carboxylate synthase (InterPro:IPR001176), Pyridoxal phosphate-dependent transferase, major domain (InterPro:IPR015424), Aminotransferase, class I/classII (InterPro:IPR004839), Aminotransferases, class-I, pyridoxal-phosphate-binding site (InterPro:IPR004838), Pyridoxal phosphate-dependent trans…
BnaCnng78650D	0.658398	0.344272	0.874704	0.768392	1	4.66675	57.6841	-3.61222	5.47e-13	3.87e-12	14.7301	150.791	-3.35844	8.56e-28	1.53e-26	NA	NA	NA	NA	NA	191.226	53.0376	1.84322	3.98e-14	5.79e-13	176.767	141.306	0.322459	0.108543	0.216369	chrCnn_random	80465393	80466328	-	603	PF00155:Aminotransferase class I and II	Aminotran_1_2	GSBRNA2T00034203001	AT4G26200.1	protein_coding	1-amino-cyclopropane-1-carboxylate synthase 7	Member of a family of proteins in Arabidopsis that encode 1-Amino-cyclopropane-1-carboxylate synthase, an enzyme involved in ethylene biosynthesis. Not expressed in response to IAA.	1-amino-cyclopropane-1-carboxylate synthase 7 (ACS7); CONTAINS InterPro DOMAIN/s: 1-aminocyclopropane-1-carboxylate synthase (InterPro:IPR001176), Pyridoxal phosphate-dependent transferase, major domain (InterPro:IPR015424), Aminotransferase, class I/classII (InterPro:IPR004839), Aminotransferases, class-I, pyridoxal-phosphate-binding site (InterPro:IPR004838), Pyridoxal phosphate-dependent trans…
BnaA01g00270D	64.2807	22.7223	1.50129	1.68e-06	7.14e-06	176.206	18.2569	3.26008	2.33e-29	4.33e-28	26.7631	9.20407	1.53783	0.00170338	0.00430745	48.9121	23.9585	1.03293	0.00259	0.008113	23.9579	16.7845	0.525243	0.286544	0.445895	9.52048	8.62365	0.142179	0.826146	0.896539	chrA01	131736	133679	-	1356	PF00155:Aminotransferase class I and II	Aminotran_1_2	GSBRNA2T00121603001	AT4G37770.1	protein_coding	1-amino-cyclopropane-1-carboxylate synthase 8	Encodes an auxin inducible ACC synthase.	1-amino-cyclopropane-1-carboxylate synthase 8 (ACS8); CONTAINS InterPro DOMAIN/s: 1-aminocyclopropane-1-carboxylate synthase (InterPro:IPR001176), Pyridoxal phosphate-dependent transferase, major domain (InterPro:IPR015424), Aminotransferase, class I/classII (InterPro:IPR004839), Aminotransferases, class-I, pyridoxal-phosphate-binding site (InterPro:IPR004838), Pyridoxal phosphate-dependent trans…
BnaAnng30490D	10.4824	17.6714	-0.753215	0.159096	0.256231	43.1234	28.0684	0.614638	0.0691609	0.11875	7.63964	20.4961	-1.41796	0.013985	0.0291227	1.55143	18.632	-3.58214	1.68e-05	7.53e-05	7.35138	25.8142	-1.78891	0.00105141	0.00404136	12.9967	19.21	-0.553599	0.300253	0.46245	chrAnn_random	34836790	34838496	+	1410	PF00155:Aminotransferase class I and II	Aminotran_1_2	GSBRNA2T00088103001	AT4G37770.1	protein_coding	1-amino-cyclopropane-1-carboxylate synthase 8	Encodes an auxin inducible ACC synthase.	1-amino-cyclopropane-1-carboxylate synthase 8 (ACS8); CONTAINS InterPro DOMAIN/s: 1-aminocyclopropane-1-carboxylate synthase (InterPro:IPR001176), Pyridoxal phosphate-dependent transferase, major domain (InterPro:IPR015424), Aminotransferase, class I/classII (InterPro:IPR004839), Aminotransferases, class-I, pyridoxal-phosphate-binding site (InterPro:IPR004838), Pyridoxal phosphate-dependent trans…
BnaC01g01270D	35.4637	38.325	-0.113103	0.74904	0.828926	91.3307	41.8172	1.12289	8.99e-05	0.000276387	30.2025	15.0971	1.0058	0.0309252	0.0590016	34.3353	40.4109	-0.236813	0.454862	0.606217	17.2823	38.457	-1.1453	0.00407703	0.0135552	6.81097	14.15	-1.04364	0.117494	0.229841	chrC01	583555	585457	-	1410	PF00155:Aminotransferase class I and II	Aminotran_1_2	GSBRNA2T00131162001	AT4G37770.1	protein_coding	1-amino-cyclopropane-1-carboxylate synthase 8	Encodes an auxin inducible ACC synthase.	1-amino-cyclopropane-1-carboxylate synthase 8 (ACS8); CONTAINS InterPro DOMAIN/s: 1-aminocyclopropane-1-carboxylate synthase (InterPro:IPR001176), Pyridoxal phosphate-dependent transferase, major domain (InterPro:IPR015424), Aminotransferase, class I/classII (InterPro:IPR004839), Aminotransferases, class-I, pyridoxal-phosphate-binding site (InterPro:IPR004838), Pyridoxal phosphate-dependent trans…
BnaC03g76570D	6.55673	10.382	-0.661261	0.327299	0.453084	6.27002	19.172	-1.60621	0.00650582	0.0145312	14.0364	26.7804	-0.932827	0.0618047	0.108081	0.298907	10.9444	-5.02916	0.000281776	0.0010568	0	17.6461	-6.52495	7.86e-07	5.18e-06	0	25.0974	-7.11553	3.75e-08	2.87e-07	chrC03_random	5174376	5175881	+	1212	PF00155:Aminotransferase class I and II	Aminotran_1_2	GSBRNA2T00054400001	AT4G37770.1	protein_coding	1-amino-cyclopropane-1-carboxylate synthase 8	Encodes an auxin inducible ACC synthase.	1-amino-cyclopropane-1-carboxylate synthase 8 (ACS8); CONTAINS InterPro DOMAIN/s: 1-aminocyclopropane-1-carboxylate synthase (InterPro:IPR001176), Pyridoxal phosphate-dependent transferase, major domain (InterPro:IPR015424), Aminotransferase, class I/classII (InterPro:IPR004839), Aminotransferases, class-I, pyridoxal-phosphate-binding site (InterPro:IPR004838), Pyridoxal phosphate-dependent trans…
BnaA09g21860D	4952.43	3488.09	0.505872	2.07e-17	2.11e-16	6362.49	3321.83	0.937417	4.97e-32	1.03e-30	3628.71	3278.8	0.145647	0.234252	0.330782	621.369	3677.8	-2.56407	0	0	2367.95	3055.43	-0.367749	6.36e-05	0.000313242	2150.41	3072.18	-0.515237	1.17e-06	7.36e-06	chrA09	14487657	14489745	-	1467	PF00155:Aminotransferase class I and II	Aminotran_1_2	GSBRNA2T00145532001	AT4G11280.1	protein_coding	1-aminocyclopropane-1-carboxylic acid (acc) synthase 6	encodes a a member of the 1-aminocyclopropane-1-carboxylate (ACC) synthase (S-adenosyl-L-methionine methylthioadenosine-lyase, EC 4.4.1.14) gene family	1-aminocyclopropane-1-carboxylic acid (acc) synthase 6 (ACS6); CONTAINS InterPro DOMAIN/s: 1-aminocyclopropane-1-carboxylate synthase (InterPro:IPR001176), Aminotransferase, class I/classII (InterPro:IPR004839), Pyridoxal phosphate-dependent transferase, major domain (InterPro:IPR015424), Aminotransferases, class-I, pyridoxal-phosphate-binding site (InterPro:IPR004838), Pyridoxal phosphate-depend…
BnaC09g24050D	2406.03	1289.99	0.899578	1.57e-39	3.83e-38	2745.92	1269.55	1.11261	3.52e-37	8.89e-36	1461.1	1028.12	0.505489	0.000399164	0.00112211	412.738	1360.17	-1.71984	2.09e-106	1.96e-104	1322.91	1167.77	0.179292	0.0874658	0.182573	1134.18	963.358	0.234253	0.0629802	0.1401	chrC09	21919282	21921373	-	1476	PF00155:Aminotransferase class I and II	Aminotran_1_2	GSBRNA2T00071173001	AT4G11280.1	protein_coding	1-aminocyclopropane-1-carboxylic acid (acc) synthase 6	encodes a a member of the 1-aminocyclopropane-1-carboxylate (ACC) synthase (S-adenosyl-L-methionine methylthioadenosine-lyase, EC 4.4.1.14) gene family	1-aminocyclopropane-1-carboxylic acid (acc) synthase 6 (ACS6); CONTAINS InterPro DOMAIN/s: 1-aminocyclopropane-1-carboxylate synthase (InterPro:IPR001176), Aminotransferase, class I/classII (InterPro:IPR004839), Pyridoxal phosphate-dependent transferase, major domain (InterPro:IPR015424), Aminotransferases, class-I, pyridoxal-phosphate-binding site (InterPro:IPR004838), Pyridoxal phosphate-depend…
BnaA09g06230D	117.705	302.985	-1.36403	2.33e-20	2.81e-19	132.475	200.838	-0.600025	0.000371494	0.00104362	81.6614	73.9067	0.152133	0.544291	0.641562	299.707	319.468	-0.0922028	0.415521	0.569544	114.578	184.715	-0.681742	0.000315797	0.00136074	84.796	69.248	0.295124	0.226507	0.376704	chrA09	3074914	3078079	-	1494	PF08436:1-deoxy-D-xylulose 5-phosphate reductoisomerase C-terminal|PF13288:DXP reductoisomerase C-terminal domain|PF02670:1-deoxy-D-xylulose 5-phosphate reductoisomerase	-	GSBRNA2T00094633001	AT5G62790.2	protein_coding	1-deoxy-D-xylulose 5-phosphate reductoisomerase	1-Deoxy-d-xylulose 5-phosphate reductoisomerase (DXR) catalyzes the first committed step of the 2-C-methyl-d-erythritol 4-phosphate pathway for isoprenoid biosynthesis. In Arabidopsis, DXR is encoded by a single-copy gene. Arabidopsis DXR is targeted to plastids and localizes into chloroplasts of leaf cells. DXR knockout or strongly silenced lines have a seedling lethal, albino phenotype. Transge…	1-deoxy-D-xylulose 5-phosphate reductoisomerase (DXR); CONTAINS InterPro DOMAIN/s: 1-deoxy-D-xylulose 5-phosphate reductoisomerase, N-terminal (InterPro:IPR013512), 1-deoxy-D-xylulose 5-phosphate reductoisomerase (InterPro:IPR003821), 1-deoxy-D-xylulose 5-phosphate reductoisomerase, C-terminal (InterPro:IPR013644).
BnaA10g21120D	279.417	268.098	0.0598525	0.640887	0.744176	371.79	290.16	0.356446	0.00770407	0.0169497	266.83	274.693	-0.0427134	0.771628	0.83222	76.6262	282.691	-1.88609	7.87e-30	1.66e-28	64.1013	266.84	-2.06877	2.42e-26	8.45e-25	78.4164	257.359	-1.71275	3.53e-19	7.79e-18	chrA10	14616243	14619248	-	2091	PF13292:1-deoxy-D-xylulose-5-phosphate synthase|PF02779:Transketolase, pyrimidine binding domain|PF02780:Transketolase, C-terminal domain	-	GSBRNA2T00135808001	AT5G11380.1	protein_coding	1-deoxy-D-xylulose 5-phosphate synthase 3	Encodes a protein postulated to have 1-deoxy-D-xylulose 5-phosphate synthase activity.	1-deoxy-D-xylulose 5-phosphate synthase 3 (DXPS3); FUNCTIONS IN: 1-deoxy-D-xylulose-5-phosphate synthase activity; INVOLVED IN: metabolic process, terpenoid biosynthetic process; EXPRESSED IN: 23 plant structures; EXPRESSED DURING: 15 growth stages; CONTAINS InterPro DOMAIN/s: Transketolase, C-terminal (InterPro:IPR005476), Deoxyxylulose-5-phosphate synthase (InterPro:IPR005477), Transketolase-li…
BnaA09g40500D	0.329199	1.009	-1.51482	0.544432	1	2.39316	3.45752	-0.493763	0.668235	0.748643	0	2.33645	-3.79859	0.0934374	0.154228	9.59398	1.06305	3.18361	0.0041423	0.0123885	9.55696	3.18273	1.61127	0.052896	0.122408	4.29854	2.1879	0.937314	0.421647	0.585159	chrA09	28483121	28486471	+	2199	PF02493:MORN repeat|PF01504:Phosphatidylinositol-4-phosphate 5-Kinase	MORN	GSBRNA2T00049559001	AT2G26420.1	protein_coding	1-phosphatidylinositol-4-phosphate 5-kinase 3	Encodes a phosphatidylinositol-4-phosphate 5-kinase. Exclusively expressed in roots. Essential for root hair growth.	1-phosphatidylinositol-4-phosphate 5-kinase 3 (PIP5K3); CONTAINS InterPro DOMAIN/s: Phosphatidylinositol-4-phosphate 5-kinase, core, subgroup (InterPro:IPR016034), Phosphatidylinositol-4-phosphate 5-kinase, plant (InterPro:IPR017163), MORN motif (InterPro:IPR003409), Phosphatidylinositol-4-phosphate 5-kinase, core (InterPro:IPR002498); BEST Arabidopsis thaliana protein match is: phosphatidylinosi…
BnaC08g32950D	20.3259	13.6459	0.573406	0.230793	0.345391	25.8571	5.10906	2.34011	5.63e-05	0.000178071	5.30803	3.02046	0.773588	0.451689	0.556136	65.4707	14.3877	2.1834	4.4e-10	3.16e-09	67.8989	4.69867	3.84756	7.6e-16	1.28e-14	28.4001	2.83102	3.274	1.48e-06	9.11e-06	chrC08	31662580	31671855	+	3813	PF01504:Phosphatidylinositol-4-phosphate 5-Kinase|PF02493:MORN repeat	PIP5K	GSBRNA2T00127193001	AT2G26420.1	protein_coding	1-phosphatidylinositol-4-phosphate 5-kinase 3	Encodes a phosphatidylinositol-4-phosphate 5-kinase. Exclusively expressed in roots. Essential for root hair growth.	1-phosphatidylinositol-4-phosphate 5-kinase 3 (PIP5K3); CONTAINS InterPro DOMAIN/s: Phosphatidylinositol-4-phosphate 5-kinase, core, subgroup (InterPro:IPR016034), Phosphatidylinositol-4-phosphate 5-kinase, plant (InterPro:IPR017163), MORN motif (InterPro:IPR003409), Phosphatidylinositol-4-phosphate 5-kinase, core (InterPro:IPR002498); BEST Arabidopsis thaliana protein match is: phosphatidylinosi…
BnaC01g05410D	73.4817	106.505	-0.535461	0.0141421	0.0322986	114.871	106.802	0.10941	0.597738	0.688557	117.963	99.619	0.247163	0.223834	0.319046	248.144	112.305	1.14391	9.91e-14	9.42e-13	163.898	98.2961	0.740182	0.000144144	0.000663861	188.646	93.3397	1.01739	1.12e-07	8e-07	chrC01	2862959	2865694	-	1866	PF01504:Phosphatidylinositol-4-phosphate 5-Kinase	PIP5K	GSBRNA2T00130646001	AT4G33240.3	protein_coding	1-phosphatidylinositol-4-phosphate 5-kinases;zinc ion binding;1-phosphatidylinositol-3-phosphate 5-kinases	Encodes a protein that is predicted to act as a 1-phosphatidylinositol-3-phosphate (PtdIns3P) 5-kinase based on its homology to Fab1 from yeast. It contains an FYVE domain required for binding to PtdIns3P-containing membranes in yeast, as well as a Cpn60_TCP1 homology domain plus a kinase domain. fab1a/fab1b pollen grains not viable and have defective vacuolar organization. FAB1A and FAB1B comple…	FORMS APLOID AND BINUCLEATE CELLS 1A (FAB1A); CONTAINS InterPro DOMAIN/s: Chaperonin Cpn60/TCP-1 (InterPro:IPR002423), Zinc finger, FYVE-type (InterPro:IPR000306), Zinc finger, FYVE-related (InterPro:IPR017455), Phosphatidylinositol-4-phosphate 5-kinase, core, subgroup (InterPro:IPR016034), Zinc finger, FYVE/PHD-type (InterPro:IPR011011), Phosphatidylinositol-4-phosphate 5-kinase, core (InterPro:…
BnaC09g28080D	103.981	283.182	-1.44579	8.27e-20	9.65e-19	118.763	121.429	-0.0307829	0.876046	0.91287	58.8615	76.9908	-0.386771	0.165727	0.24934	328.033	298.599	0.135798	0.262333	0.406445	91.6124	111.758	-0.287252	0.191244	0.332362	124.917	72.1274	0.791465	0.000475119	0.00192158	chrC09	30206235	30207424	+	327	PF09360:Iron-binding zinc finger CDGSH type	-	GSBRNA2T00108704001	AT5G51720.1	protein_coding	2 iron, 2 sulfur cluster binding	Encodes a protein with biochemical, structural, and biophysical characteristics of a NEET protein. It plays a key role in plant development, senescence, reactive oxygen homeostasis, and Fe metabolism.	2 iron, 2 sulfur cluster binding; FUNCTIONS IN: 2 iron, 2 sulfur cluster binding; INVOLVED IN: biological_process unknown; LOCATED IN: chloroplast stroma, chloroplast; EXPRESSED IN: 20 plant structures; EXPRESSED DURING: 13 growth stages; CONTAINS InterPro DOMAIN/s: Iron sulphur-containing domain, CDGSH-type (InterPro:IPR018967); Has 30201 Blast hits to 17322 proteins in 780 species: Archae - 12;…
BnaA08g03990D	51.4865	67.453	-0.391568	0.145373	0.238294	49.5633	59.6948	-0.27024	0.335565	0.439481	46.9727	56.7322	-0.270073	0.396692	0.502044	125.469	71.1236	0.816587	0.000100498	0.000405396	116.868	54.8995	1.08941	2.36e-06	1.45e-05	156.761	53.1627	1.55348	1.82e-11	2.01e-10	chrA08	3279165	3281009	-	822	PF10584:Proteasome subunit A N-terminal signature|PF00227:Proteasome subunit	Proteasome	GSBRNA2T00095005001	AT1G47250.1	protein_coding	20S proteasome alpha subunit F2	Encodes 20S proteasome subunit PAF2 (PAF2).	20S proteasome alpha subunit F2 (PAF2); FUNCTIONS IN: peptidase activity, endopeptidase activity, threonine-type endopeptidase activity; INVOLVED IN: ubiquitin-dependent protein catabolic process; LOCATED IN: proteasome core complex, proteasome complex, plasma membrane; EXPRESSED IN: 22 plant structures; EXPRESSED DURING: 13 growth stages; CONTAINS InterPro DOMAIN/s: Proteasome, alpha-subunit, co…
BnaC02g28750D	0.329199	0.344272	-0.0255972	0.994049	1	0.84596	2.34791	-1.40394	0.41092	0.516016	0	4.62873	-4.77054	0.00422391	0.00990799	0.317328	0.363121	-0.175492	0.958591	1	0.667303	2.15844	-1.67491	0.339235	0.503956	1.89177	4.33615	-1.16889	0.326967	0.490844	chrC02	27927571	27929473	-	423	PF00227:Proteasome subunit|PF10584:Proteasome subunit A N-terminal signature	Proteasome	GSBRNA2T00015544001	AT1G47250.1	protein_coding	20S proteasome alpha subunit F2	Encodes 20S proteasome subunit PAF2 (PAF2).	20S proteasome alpha subunit F2 (PAF2); FUNCTIONS IN: peptidase activity, endopeptidase activity, threonine-type endopeptidase activity; INVOLVED IN: ubiquitin-dependent protein catabolic process; LOCATED IN: proteasome core complex, proteasome complex, plasma membrane; EXPRESSED IN: 22 plant structures; EXPRESSED DURING: 13 growth stages; CONTAINS InterPro DOMAIN/s: Proteasome, alpha-subunit, co…
BnaA04g15540D	112.484	47.1197	1.25626	1.71e-07	8.13e-07	148.217	62.1234	1.24734	5.9e-08	2.66e-07	149.691	77.562	0.939505	1.04e-05	3.67e-05	42.9985	49.6853	-0.207931	0.482865	0.631352	55.4377	57.1306	-0.0510373	0.861553	0.921158	53.9549	72.6707	-0.438712	0.116117	0.227852	chrA04	12878138	12880151	-	750	PF00227:Proteasome subunit|PF10584:Proteasome subunit A N-terminal signature	Proteasome	GSBRNA2T00089005001	AT2G27020.1	protein_coding	20S proteasome alpha subunit G1	Encodes 20S proteasome alpha 7 subunit PAG1.	20S proteasome alpha subunit G1 (PAG1); FUNCTIONS IN: peptidase activity, endopeptidase activity, threonine-type endopeptidase activity; INVOLVED IN: response to cadmium ion, response to cold, ubiquitin-dependent protein catabolic process; LOCATED IN: in 6 components; EXPRESSED IN: 24 plant structures; EXPRESSED DURING: 14 growth stages; CONTAINS InterPro DOMAIN/s: Proteasome, alpha-subunit, cons…
BnaA07g12990D	266.548	272.709	-0.0327537	0.797463	0.86478	243.287	487.758	-1.00213	5.64e-16	4.98e-15	259.983	623.781	-1.26318	2.83e-17	2.74e-16	275.689	287.549	-0.0600866	0.614259	0.739699	360.449	448.649	-0.316085	0.010095	0.0301075	400.538	584.408	-0.545285	6.78e-05	0.000322675	chrA07	11649057	11651143	-	750	PF00227:Proteasome subunit|PF10584:Proteasome subunit A N-terminal signature	Proteasome	GSBRNA2T00118631001	AT2G27020.1	protein_coding	20S proteasome alpha subunit G1	Encodes 20S proteasome alpha 7 subunit PAG1.	20S proteasome alpha subunit G1 (PAG1); FUNCTIONS IN: peptidase activity, endopeptidase activity, threonine-type endopeptidase activity; INVOLVED IN: response to cadmium ion, response to cold, ubiquitin-dependent protein catabolic process; LOCATED IN: in 6 components; EXPRESSED IN: 24 plant structures; EXPRESSED DURING: 14 growth stages; CONTAINS InterPro DOMAIN/s: Proteasome, alpha-subunit, cons…
BnaC04g17110D	260.102	343.179	-0.400575	0.00179197	0.00495488	250.533	522.642	-1.05679	2.4e-16	2.17e-15	266.735	604.511	-1.18104	1.14e-21	1.46e-20	286.992	361.851	-0.335269	0.00320997	0.00985692	329.703	480.676	-0.543823	9.16e-06	5.16e-05	409.269	566.405	-0.46861	0.000152271	0.000679882	chrC04	15143468	15145509	+	750	PF10584:Proteasome subunit A N-terminal signature|PF00227:Proteasome subunit	Proteasome	GSBRNA2T00148350001	AT2G27020.1	protein_coding	20S proteasome alpha subunit G1	Encodes 20S proteasome alpha 7 subunit PAG1.	20S proteasome alpha subunit G1 (PAG1); FUNCTIONS IN: peptidase activity, endopeptidase activity, threonine-type endopeptidase activity; INVOLVED IN: response to cadmium ion, response to cold, ubiquitin-dependent protein catabolic process; LOCATED IN: in 6 components; EXPRESSED IN: 24 plant structures; EXPRESSED DURING: 14 growth stages; CONTAINS InterPro DOMAIN/s: Proteasome, alpha-subunit, cons…
BnaA01g18920D	210.282	213.188	-0.0194175	0.89918	0.933758	230.195	305.989	-0.412978	0.00285335	0.00686265	214.415	285.749	-0.41244	0.0125302	0.0263922	53.7427	224.792	-2.06633	1.17e-26	2.22e-25	58.1742	281.458	-2.28581	6.96e-33	3.36e-31	66.9896	267.725	-1.99507	1.64e-24	5.21e-23	chrA01	10385687	10387292	-	615	PF00227:Proteasome subunit	Proteasome	GSBRNA2T00043634001	AT3G22630.1	protein_coding	20S proteasome beta subunit D1	Encodes 20S proteasome beta subunit PBD1 (PBD1).	20S proteasome beta subunit D1 (PBD1); FUNCTIONS IN: peptidase activity, endopeptidase activity, threonine-type endopeptidase activity; INVOLVED IN: ubiquitin-dependent protein catabolic process; LOCATED IN: proteasome core complex, proteasome complex, apoplast, plasma membrane, vacuole; EXPRESSED IN: 23 plant structures; EXPRESSED DURING: 13 growth stages; CONTAINS InterPro DOMAIN/s: Proteasome,…
BnaA08g29360D	19.0168	30.4977	-0.67954	0.0967619	0.170521	26.6141	68.1815	-1.35892	1.21e-05	4.18e-05	28.4892	131.105	-2.19033	5.47e-15	4.56e-14	23.0393	32.1524	-0.478566	0.20541	0.339793	56.1599	62.704	-0.157967	0.547215	0.696298	63.421	122.85	-0.957507	3.7e-05	0.000184704	chrA08_random	195310	196818	-	615	PF00227:Proteasome subunit	Proteasome	GSBRNA2T00097244001	AT3G22630.1	protein_coding	20S proteasome beta subunit D1	Encodes 20S proteasome beta subunit PBD1 (PBD1).	20S proteasome beta subunit D1 (PBD1); FUNCTIONS IN: peptidase activity, endopeptidase activity, threonine-type endopeptidase activity; INVOLVED IN: ubiquitin-dependent protein catabolic process; LOCATED IN: proteasome core complex, proteasome complex, apoplast, plasma membrane, vacuole; EXPRESSED IN: 23 plant structures; EXPRESSED DURING: 13 growth stages; CONTAINS InterPro DOMAIN/s: Proteasome,…
BnaC08g09900D	18.0555	40.4056	-1.16258	0.00336158	0.00883031	22.303	72.8411	-1.72462	4.45e-08	2.03e-07	26.3564	95.4792	-1.87537	1.85e-09	9.77e-09	32.0685	42.6036	-0.409215	0.203374	0.337236	36.7303	67.0007	-0.870209	0.00207608	0.00742703	47.607	89.4529	-0.913605	0.000476829	0.00192739	chrC08	14778328	14779847	+	615	PF00227:Proteasome subunit	Proteasome	GSBRNA2T00062922001	AT3G22630.1	protein_coding	20S proteasome beta subunit D1	Encodes 20S proteasome beta subunit PBD1 (PBD1).	20S proteasome beta subunit D1 (PBD1); FUNCTIONS IN: peptidase activity, endopeptidase activity, threonine-type endopeptidase activity; INVOLVED IN: ubiquitin-dependent protein catabolic process; LOCATED IN: proteasome core complex, proteasome complex, apoplast, plasma membrane, vacuole; EXPRESSED IN: 23 plant structures; EXPRESSED DURING: 13 growth stages; CONTAINS InterPro DOMAIN/s: Proteasome,…
BnaA03g60760D	NA	NA	NA	NA	NA	NA	NA	NA	NA	NA	NA	NA	NA	NA	NA	25.5942	0	7.0416	3.07e-08	1.86e-07	14.3053	0	6.36475	2.57e-06	1.58e-05	14.9547	0	6.34116	3.12e-06	1.84e-05	chrA03_random	5985262	5987105	+	702	PF00227:Proteasome subunit	Proteasome	GSBRNA2T00014852001	AT1G56450.1	protein_coding	20S proteasome beta subunit G1	20S proteasome beta subunit PBG1 (PBG1) mRNA, complete cds	20S proteasome beta subunit G1 (PBG1); FUNCTIONS IN: peptidase activity, endopeptidase activity, threonine-type endopeptidase activity; INVOLVED IN: response to cadmium ion, response to salt stress, ubiquitin-dependent protein catabolic process; LOCATED IN: proteasome core complex, proteasome complex, cytosolic ribosome; EXPRESSED IN: 26 plant structures; EXPRESSED DURING: 15 growth stages; CONTA…
BnaAnng17060D	198.329	45.8383	2.1152	1.83e-20	2.21e-19	251.204	98.9055	1.34082	6.98e-15	5.73e-14	262.004	130.678	0.99802	3.5e-09	1.8e-08	188.109	48.319	1.9628	7.49e-20	1.03e-18	246.875	90.9405	1.43582	1.54e-15	2.51e-14	216.373	122.433	0.818005	8.03e-06	4.46e-05	chrAnn_random	18047481	18052301	-	2910	PF13646:HEAT repeats	-	GSBRNA2T00029866001	AT2G32730.1	protein_coding	26S proteasome regulatory complex, non-ATPase subcomplex, Rpn2/Psmd1 subunit		26S proteasome regulatory complex, non-ATPase subcomplex, Rpn2/Psmd1 subunit; FUNCTIONS IN: enzyme regulator activity, binding; INVOLVED IN: ubiquitin-dependent protein catabolic process; LOCATED IN: cytosol, proteasome regulatory particle, base subcomplex, proteasome complex; EXPRESSED IN: 25 plant structures; EXPRESSED DURING: 13 growth stages; CONTAINS InterPro DOMAIN/s: Armadillo-like helical…
BnaC03g18080D	268.912	356.174	-0.406074	0.00114764	0.00328324	299.134	625.843	-1.06977	6.19e-19	6.72e-18	323.931	774.66	-1.25973	2.73e-25	4.31e-24	222.612	375.547	-0.755617	3.09e-10	2.25e-09	309.861	575.613	-0.892965	3.51e-13	4.69e-12	340.705	725.795	-1.09189	1.46e-18	3.06e-17	chrC03	9265108	9270068	+	3000	PF13646:HEAT repeats	-	GSBRNA2T00132213001	AT2G32730.1	protein_coding	26S proteasome regulatory complex, non-ATPase subcomplex, Rpn2/Psmd1 subunit		26S proteasome regulatory complex, non-ATPase subcomplex, Rpn2/Psmd1 subunit; FUNCTIONS IN: enzyme regulator activity, binding; INVOLVED IN: ubiquitin-dependent protein catabolic process; LOCATED IN: cytosol, proteasome regulatory particle, base subcomplex, proteasome complex; EXPRESSED IN: 25 plant structures; EXPRESSED DURING: 13 growth stages; CONTAINS InterPro DOMAIN/s: Armadillo-like helical…
BnaC04g12080D	228.279	216.945	0.0727837	0.612944	0.721396	219.211	363.818	-0.728972	2.42e-07	1.02e-06	222.083	450.302	-1.01771	8.13e-13	5.77e-12	267.254	228.751	0.22428	0.0939709	0.184767	278.82	334.534	-0.266805	0.0611179	0.137444	410.021	421.904	-0.0411649	0.763818	0.857698	chrC04	9389909	9395012	-	2979	PF13646:HEAT repeats	-	GSBRNA2T00061185001	AT2G32730.1	protein_coding	26S proteasome regulatory complex, non-ATPase subcomplex, Rpn2/Psmd1 subunit		26S proteasome regulatory complex, non-ATPase subcomplex, Rpn2/Psmd1 subunit; FUNCTIONS IN: enzyme regulator activity, binding; INVOLVED IN: ubiquitin-dependent protein catabolic process; LOCATED IN: cytosol, proteasome regulatory particle, base subcomplex, proteasome complex; EXPRESSED IN: 25 plant structures; EXPRESSED DURING: 13 growth stages; CONTAINS InterPro DOMAIN/s: Armadillo-like helical…
BnaA01g08440D	522.604	258.757	1.01514	6.93e-18	7.25e-17	567.086	372.107	0.607272	5.82e-07	2.35e-06	610.322	452.024	0.433195	0.000214457	0.000629	295.055	272.818	0.11427	0.357868	0.511365	314.267	342.158	-0.124703	0.354498	0.51919	371.101	423.516	-0.191473	0.166966	0.300403	chrA01	4027280	4032855	+	2679	-	-	GSBRNA2T00058090001	AT4G28470.1	protein_coding	26S proteasome regulatory subunit S2 1B	encoding the RPN subunits of the 26S proteasome	26S proteasome regulatory subunit S2 1B (RPN1B); FUNCTIONS IN: enzyme regulator activity, binding; INVOLVED IN: protein catabolic process; LOCATED IN: proteasome regulatory particle, base subcomplex, proteasome complex; EXPRESSED IN: 6 plant structures; CONTAINS InterPro DOMAIN/s: 26S proteasome regulatory complex, non-ATPase subcomplex, Rpn1 subunit (InterPro:IPR016643), Proteasome/cyclosome, re…
BnaA06g17980D	4.26921	0	4.53442	0.00811988	0.01961	3.51366	0.368144	3.25074	0.0604857	0.105946	1.21704	0.309133	1.67208	0.454503	0.558856	4.43561	0	4.50934	0.00813339	0.0226977	0.297303	0.34047	0.138867	0.968449	1	0.666959	0.289499	0.889497	0.758121	1	chrA06	10262861	10264676	+	780	-	-	GSBRNA2T00107259001	AT4G28470.1	protein_coding	26S proteasome regulatory subunit S2 1B	encoding the RPN subunits of the 26S proteasome	26S proteasome regulatory subunit S2 1B (RPN1B); FUNCTIONS IN: enzyme regulator activity, binding; INVOLVED IN: protein catabolic process; LOCATED IN: proteasome regulatory particle, base subcomplex, proteasome complex; EXPRESSED IN: 6 plant structures; CONTAINS InterPro DOMAIN/s: 26S proteasome regulatory complex, non-ATPase subcomplex, Rpn1 subunit (InterPro:IPR016643), Proteasome/cyclosome, re…
BnaA08g13700D	8.51966	5.33256	0.67555	0.362045	0.490083	10.6361	4.04971	1.38619	0.0747781	0.127133	4.67039	3.72803	0.346211	0.723223	0.79415	0.298907	5.623	-4.06987	0.00791097	0.0221311	0	3.71858	-4.28318	0.0146602	0.0416362	1.2711	3.49197	-1.41898	0.314528	0.477488	chrA08	11843088	11848151	+	2667	-	-	GSBRNA2T00078816001	AT4G28470.1	protein_coding	26S proteasome regulatory subunit S2 1B	encoding the RPN subunits of the 26S proteasome	26S proteasome regulatory subunit S2 1B (RPN1B); FUNCTIONS IN: enzyme regulator activity, binding; INVOLVED IN: protein catabolic process; LOCATED IN: proteasome regulatory particle, base subcomplex, proteasome complex; EXPRESSED IN: 6 plant structures; CONTAINS InterPro DOMAIN/s: 26S proteasome regulatory complex, non-ATPase subcomplex, Rpn1 subunit (InterPro:IPR016643), Proteasome/cyclosome, re…
BnaCnng07150D	1.63892	0	3.15369	0.191061	1	5.31771	0	4.81672	0.00387588	0.0090702	1.78242	0	3.1898	0.157841	0.239458	6.78348	0	5.12915	0.000765462	0.00265982	0.667303	0	1.94838	0.567514	1	1.02061	0	2.46288	0.414118	1	chrCnn_random	6328120	6330306	+	942	-	-	GSBRNA2T00053840001	AT4G28470.1	protein_coding	26S proteasome regulatory subunit S2 1B	encoding the RPN subunits of the 26S proteasome	26S proteasome regulatory subunit S2 1B (RPN1B); FUNCTIONS IN: enzyme regulator activity, binding; INVOLVED IN: protein catabolic process; LOCATED IN: proteasome regulatory particle, base subcomplex, proteasome complex; EXPRESSED IN: 6 plant structures; CONTAINS InterPro DOMAIN/s: 26S proteasome regulatory complex, non-ATPase subcomplex, Rpn1 subunit (InterPro:IPR016643), Proteasome/cyclosome, re…
BnaCnng48550D	3.92792	0	4.41512	0.0103893	0.0244639	7.05346	0	5.22937	0.000567458	0.00154755	4.76568	0	4.60782	0.0066888	0.0150312	9.02112	0	5.53809	0.000121846	0.000484725	3.30964	0	4.2328	0.0224003	0.0596772	2.40677	0	3.69942	0.100977	0.204595	chrCnn_random	47849859	47852173	+	1221	-	-	GSBRNA2T00048131001	AT4G28470.1	protein_coding	26S proteasome regulatory subunit S2 1B	encoding the RPN subunits of the 26S proteasome	26S proteasome regulatory subunit S2 1B (RPN1B); FUNCTIONS IN: enzyme regulator activity, binding; INVOLVED IN: protein catabolic process; LOCATED IN: proteasome regulatory particle, base subcomplex, proteasome complex; EXPRESSED IN: 6 plant structures; CONTAINS InterPro DOMAIN/s: 26S proteasome regulatory complex, non-ATPase subcomplex, Rpn1 subunit (InterPro:IPR016643), Proteasome/cyclosome, re…
BnaA02g00230D	295.405	539.533	-0.869577	2.27e-14	1.9e-13	361.494	768.806	-1.0893	7.24e-23	9.87e-22	345.913	838.418	-1.27826	7.74e-28	1.39e-26	472.709	568.876	-0.268329	0.00654101	0.0186809	454.609	707.2	-0.637746	4.85e-09	4.24e-08	535.735	785.569	-0.551924	5.69e-06	3.24e-05	chrA02	89701	93037	-	1347	PF01399:PCI domain	-	GSBRNA2T00143550001	AT5G09900.1	protein_coding	26S proteasome regulatory subunit, putative (RPN5)	Encodes one of two isoforms for the 26S proteasome regulatory protein (RN) subunit RPN5. For many functions it acts redundantly with the paralogous gene RPN5b but also appears to exert independent effects.	EMBRYO DEFECTIVE 2107 (EMB2107); CONTAINS InterPro DOMAIN/s: Winged helix-turn-helix transcription repressor DNA-binding (InterPro:IPR011991), Proteasome component (PCI) domain (InterPro:IPR000717); BEST Arabidopsis thaliana protein match is: regulatory particle non-ATPase subunit 5B (TAIR:AT5G64760.2); Has 836 Blast hits to 828 proteins in 231 species: Archae - 0; Bacteria - 6; Metazoa - 300; Fu…
BnaC02g00640D	132.506	1.02091	7.04756	2.74e-16	2.61e-15	131.034	0	9.43636	3.68e-15	3.08e-14	142.551	0	9.50256	2.27e-15	1.94e-14	17.1791	1.07621	4.01905	6.78e-05	0.000280633	19.8245	0	6.82971	1.6e-07	1.16e-06	26.989	0	7.19556	2.15e-08	1.7e-07	chrC02	256005	258677	+	1269	PF01399:PCI domain	-	GSBRNA2T00068973001	AT5G09900.2	protein_coding	26S proteasome regulatory subunit, putative (RPN5)	Encodes one of two isoforms for the 26S proteasome regulatory protein (RN) subunit RPN5. For many functions it acts redundantly with the paralogous gene RPN5b but also appears to exert independent effects.	EMBRYO DEFECTIVE 2107 (EMB2107); CONTAINS InterPro DOMAIN/s: Winged helix-turn-helix transcription repressor DNA-binding (InterPro:IPR011991), Proteasome component (PCI) domain (InterPro:IPR000717); BEST Arabidopsis thaliana protein match is: regulatory particle non-ATPase subunit 5B (TAIR:AT5G64760.2); Has 35333 Blast hits to 34131 proteins in 2444 species: Archae - 798; Bacteria - 22429; Metazo…
BnaC03g04010D	0.32566	6.03161	-4.09595	0.0076992	0.0186842	0.381881	9.61191	-4.80957	0.000709859	0.00190404	0.5794	8.34754	-3.79178	0.00415044	0.00974923	0.896721	6.35718	-2.78668	0.0288873	0.0688124	0.677771	8.83747	-3.68402	0.00427134	0.0141286	1.9202	7.81913	-2.01292	0.0598632	0.134485	chrC03	1937224	1940057	-	1269	PF01399:PCI domain	-	GSBRNA2T00134599001	AT5G09900.1	protein_coding	26S proteasome regulatory subunit, putative (RPN5)	Encodes one of two isoforms for the 26S proteasome regulatory protein (RN) subunit RPN5. For many functions it acts redundantly with the paralogous gene RPN5b but also appears to exert independent effects.	EMBRYO DEFECTIVE 2107 (EMB2107); CONTAINS InterPro DOMAIN/s: Winged helix-turn-helix transcription repressor DNA-binding (InterPro:IPR011991), Proteasome component (PCI) domain (InterPro:IPR000717); BEST Arabidopsis thaliana protein match is: regulatory particle non-ATPase subunit 5B (TAIR:AT5G64760.2); Has 836 Blast hits to 828 proteins in 231 species: Archae - 0; Bacteria - 6; Metazoa - 300; Fu…
BnaA08g14610D	83.3096	165.129	-0.98732	1.92e-07	9.08e-07	101.065	223.53	-1.14119	8.97e-11	5.28e-10	103.994	210.649	-1.01891	7.89e-09	3.91e-08	112.043	174.114	-0.635631	0.000104771	0.000420935	95.4971	205.654	-1.10614	1.18e-09	1.1e-08	95.7502	197.367	-1.0475	2.61e-08	2.04e-07	chrA08	12317030	12319367	+	1164	PF10602:26S proteasome subunit RPN7|PF01399:PCI domain	-	GSBRNA2T00027330001	AT4G24820.2	protein_coding	26S proteasome, regulatory subunit Rpn7;Proteasome component (PCI) domain		26S proteasome, regulatory subunit Rpn7;Proteasome component (PCI) domain; FUNCTIONS IN: molecular_function unknown; INVOLVED IN: protein catabolic process, ubiquitin-dependent protein catabolic process; LOCATED IN: proteasome complex, nucleus, plasma membrane, proteasome regulatory particle, lid subcomplex, membrane; EXPRESSED IN: 23 plant structures; EXPRESSED DURING: 13 growth stages; CONTAINS…
BnaA09g11160D	0	60.9787	-8.3971	5.9e-12	4.13e-11	0	59.2867	-8.39672	7.15e-12	4.62e-11	0	55.1834	-8.34836	1.06e-11	6.84e-11	49.7837	64.3009	-0.369242	0.164175	0.286827	27.508	54.5206	-0.992104	0.00223472	0.00792961	30.9609	51.7087	-0.743067	0.020321	0.0546046	chrA09	5775186	5776739	-	375	PF10602:26S proteasome subunit RPN7	-	GSBRNA2T00056432001	AT4G24820.2	protein_coding	26S proteasome, regulatory subunit Rpn7;Proteasome component (PCI) domain		26S proteasome, regulatory subunit Rpn7;Proteasome component (PCI) domain; FUNCTIONS IN: molecular_function unknown; INVOLVED IN: protein catabolic process, ubiquitin-dependent protein catabolic process; LOCATED IN: proteasome complex, nucleus, plasma membrane, proteasome regulatory particle, lid subcomplex, membrane; EXPRESSED IN: 23 plant structures; EXPRESSED DURING: 13 growth stages; CONTAINS…
BnaC01g16680D	299.997	386.071	-0.364222	0.00172227	0.00477494	334.657	634.418	-0.927107	2.58e-13	1.88e-12	354.214	712.066	-1.00779	7.78e-17	7.33e-16	366.064	407.062	-0.153664	0.141293	0.255565	522.408	583.433	-0.159062	0.170273	0.305142	493.095	667.15	-0.437123	0.000372393	0.00154089	chrC01	11416812	11419390	-	1164	PF01399:PCI domain|PF10602:26S proteasome subunit RPN7	-	GSBRNA2T00116061001	AT4G24820.2	protein_coding	26S proteasome, regulatory subunit Rpn7;Proteasome component (PCI) domain		26S proteasome, regulatory subunit Rpn7;Proteasome component (PCI) domain; FUNCTIONS IN: molecular_function unknown; INVOLVED IN: protein catabolic process, ubiquitin-dependent protein catabolic process; LOCATED IN: proteasome complex, nucleus, plasma membrane, proteasome regulatory particle, lid subcomplex, membrane; EXPRESSED IN: 23 plant structures; EXPRESSED DURING: 13 growth stages; CONTAINS…
BnaC08g11800D	130.136	154.807	-0.250378	0.156201	0.252413	151.075	177.189	-0.234093	0.166515	0.249558	115.814	176.581	-0.611931	0.00074725	0.00201038	93.3821	163.216	-0.805296	7.55e-06	3.54e-05	43.0817	162.945	-1.9135	2.13e-17	4.03e-16	62.5825	165.449	-1.39693	3.18e-09	2.77e-08	chrC08	17048212	17050849	-	1164	PF10602:26S proteasome subunit RPN7|PF01399:PCI domain	-	GSBRNA2T00000985001	AT4G24820.2	protein_coding	26S proteasome, regulatory subunit Rpn7;Proteasome component (PCI) domain		26S proteasome, regulatory subunit Rpn7;Proteasome component (PCI) domain; FUNCTIONS IN: molecular_function unknown; INVOLVED IN: protein catabolic process, ubiquitin-dependent protein catabolic process; LOCATED IN: proteasome complex, nucleus, plasma membrane, proteasome regulatory particle, lid subcomplex, membrane; EXPRESSED IN: 23 plant structures; EXPRESSED DURING: 13 growth stages; CONTAINS…
BnaC02g14780D	3.28285	0	4.15547	0.0218809	0.0475757	2.16724	0	3.52487	0.0979894	0.160145	1.51024	0	2.94676	0.213274	0.30661	NA	NA	NA	NA	NA	NA	NA	NA	NA	NA	NA	NA	NA	NA	NA	chrC02	10245389	10246657	+	747	PF04177:TAP42-like family	-	GSBRNA2T00102242001	AT5G53000.1	protein_coding	2A phosphatase associated protein of 46 kD	PP2A-associated protein with a possible function in the chilling response	2A phosphatase associated protein of 46 kD (TAP46); CONTAINS InterPro DOMAIN/s: TAP42-like protein (InterPro:IPR007304); Has 30201 Blast hits to 17322 proteins in 780 species: Archae - 12; Bacteria - 1396; Metazoa - 17338; Fungi - 3422; Plants - 5037; Viruses - 0; Other Eukaryotes - 2996 (source: NCBI BLink).
BnaC07g04070D	17.3854	9.98849	0.797997	0.135777	0.225437	17.6634	6.20831	1.515	0.0124156	0.0261425	13.3713	6.80805	0.975087	0.138018	0.214227	8.37993	10.5329	-0.328999	0.597017	0.727012	4.27425	5.7172	-0.433577	0.622104	0.757648	7.27373	6.37937	0.19111	0.806754	0.885376	chrC07	5721875	5722760	+	234	-	-	GSBRNA2T00045813001	AT5G53000.1	protein_coding	2A phosphatase associated protein of 46 kD	PP2A-associated protein with a possible function in the chilling response	2A phosphatase associated protein of 46 kD (TAP46); CONTAINS InterPro DOMAIN/s: TAP42-like protein (InterPro:IPR007304); Has 30201 Blast hits to 17322 proteins in 780 species: Archae - 12; Bacteria - 1396; Metazoa - 17338; Fungi - 3422; Plants - 5037; Viruses - 0; Other Eukaryotes - 2996 (source: NCBI BLink).
BnaAnng24020D	78.6872	14.7175	2.42082	9.83e-13	7.29e-12	103.886	6.47744	3.99598	4.79e-22	6.25e-21	44.5367	4.69447	3.2672	1.11e-09	5.96e-09	136.637	15.5175	3.14122	4.61e-27	8.84e-26	115.546	5.95389	4.27289	6.51e-26	2.22e-24	111.135	4.40027	4.68091	3.14e-22	8.62e-21	chrAnn_random	27570799	27571887	-	474	PF10417:C-terminal domain of 1-Cys peroxiredoxin|PF00578:AhpC/TSA family	-	GSBRNA2T00060633001	AT5G06290.1	protein_coding	2-cysteine peroxiredoxin B	Encodes a 2-Cys peroxiredoxin (2-Cys PrxB) that contains two catalytic Cys residues.	2-cysteine peroxiredoxin B (2-Cys Prx B); FUNCTIONS IN: peroxiredoxin activity, antioxidant activity; INVOLVED IN: response to cold, defense response to bacterium; LOCATED IN: apoplast, stromule, chloroplast stroma, chloroplast; EXPRESSED IN: 23 plant structures; EXPRESSED DURING: 13 growth stages; CONTAINS InterPro DOMAIN/s: Peroxiredoxin, C-terminal (InterPro:IPR019479), Thioredoxin fold (Inter…
BnaAnng25180D	1139.27	1642.64	-0.527982	5.2e-10	3.12e-09	1321.92	1065.12	0.31222	0.00443077	0.0102515	743.26	693.539	0.100412	0.348413	0.453722	601.359	1731.94	-1.52608	4.67e-105	4.28e-103	428.218	980.093	-1.18966	1.79e-15	2.91e-14	334	649.839	-0.959192	1.82e-14	2.69e-13	chrAnn_random	29215636	29217741	+	741	PF00578:AhpC/TSA family|PF10417:C-terminal domain of 1-Cys peroxiredoxin	-	GSBRNA2T00066856001	AT5G06290.1	protein_coding	2-cysteine peroxiredoxin B	Encodes a 2-Cys peroxiredoxin (2-Cys PrxB) that contains two catalytic Cys residues.	2-cysteine peroxiredoxin B (2-Cys Prx B); FUNCTIONS IN: peroxiredoxin activity, antioxidant activity; INVOLVED IN: response to cold, defense response to bacterium; LOCATED IN: apoplast, stromule, chloroplast stroma, chloroplast; EXPRESSED IN: 23 plant structures; EXPRESSED DURING: 13 growth stages; CONTAINS InterPro DOMAIN/s: Peroxiredoxin, C-terminal (InterPro:IPR019479), Thioredoxin fold (Inter…
BnaC03g73430D	155.402	188.601	-0.279103	0.0787615	0.143527	157.859	114.502	0.469627	0.0503827	0.0904789	108.965	49.956	1.1126	1.22e-05	4.26e-05	148.711	198.86	-0.419544	0.00483052	0.0142384	125.824	105.482	0.257656	0.305226	0.467344	57.6518	46.8075	0.289666	0.335545	0.499862	chrC03_random	1539150	1541482	-	834	PF00578:AhpC/TSA family|PF10417:C-terminal domain of 1-Cys peroxiredoxin	-	GSBRNA2T00019779001	AT5G06290.1	protein_coding	2-cysteine peroxiredoxin B	Encodes a 2-Cys peroxiredoxin (2-Cys PrxB) that contains two catalytic Cys residues.	2-cysteine peroxiredoxin B (2-Cys Prx B); FUNCTIONS IN: peroxiredoxin activity, antioxidant activity; INVOLVED IN: response to cold, defense response to bacterium; LOCATED IN: apoplast, stromule, chloroplast stroma, chloroplast; EXPRESSED IN: 23 plant structures; EXPRESSED DURING: 13 growth stages; CONTAINS InterPro DOMAIN/s: Peroxiredoxin, C-terminal (InterPro:IPR019479), Thioredoxin fold (Inter…
BnaA01g18870D	551.298	290.281	0.925894	8.55e-17	8.41e-16	708.987	224.028	1.66236	4.03e-44	1.31e-42	296.064	146.279	1.02365	8.07e-08	3.63e-07	87.3815	306.074	-1.80697	4.55e-30	9.66e-29	65.5137	206.093	-1.64902	1.2e-16	2.15e-15	65.4311	137.073	-1.06401	2.07e-05	0.00010739	chrA01	10353231	10353665	-	435	PF00111:2Fe-2S iron-sulfur cluster binding domain	Fer2	GSBRNA2T00043644001	AT4G14890.1	protein_coding	2Fe-2S ferredoxin-like superfamily protein		2Fe-2S ferredoxin-like superfamily protein; FUNCTIONS IN: electron carrier activity, iron-sulfur cluster binding, 2 iron, 2 sulfur cluster binding; INVOLVED IN: electron transport chain; LOCATED IN: chloroplast; EXPRESSED IN: 23 plant structures; EXPRESSED DURING: 13 growth stages; CONTAINS InterPro DOMAIN/s: Ferredoxin (InterPro:IPR001041), Ferredoxin [2Fe-2S], plant (InterPro:IPR010241), Beta-g…
BnaA01g23160D	494.185	1027.07	-1.05552	7.04e-25	1.05e-23	737.832	519.452	0.507487	6.59e-05	0.000206471	213.594	247.522	-0.213843	0.167388	0.251486	652.835	1082.86	-0.729983	8.2e-19	1.06e-17	342.308	478.136	-0.478015	0.00215567	0.00767943	208.409	231.928	-0.15238	0.343465	0.508211	chrA01	15555068	15555963	+	447	PF00111:2Fe-2S iron-sulfur cluster binding domain	Fer2	GSBRNA2T00083401001	AT1G60950.1	protein_coding	2Fe-2S ferredoxin-like superfamily protein	encodes a major leaf ferredoxin	FED A; FUNCTIONS IN: electron carrier activity, iron-sulfur cluster binding, 2 iron, 2 sulfur cluster binding; INVOLVED IN: photosynthetic electron transport chain, response to light stimulus; LOCATED IN: chloroplast stroma, chloroplast; EXPRESSED IN: 22 plant structures; EXPRESSED DURING: 13 growth stages; CONTAINS InterPro DOMAIN/s: 2Fe-2S ferredoxin, iron-sulphur binding site (InterPro:IPR0060…
BnaA05g30160D	309.952	204.422	0.600903	1.14e-05	4.38e-05	275.405	272.487	0.0128456	0.92498	0.948456	325.856	331.512	-0.0210116	0.887426	0.921	531.508	215.531	1.30318	3.48e-31	7.68e-30	610.747	250.634	1.28389	2.16e-25	7.14e-24	677.18	310.604	1.12732	2.45e-17	4.64e-16	chrA05	20875604	20876261	-	465	-	-	GSBRNA2T00059488001	AT3G07480.1	protein_coding	2Fe-2S ferredoxin-like superfamily protein		2Fe-2S ferredoxin-like superfamily protein; FUNCTIONS IN: electron carrier activity, iron-sulfur cluster binding; LOCATED IN: mitochondrion, chloroplast; EXPRESSED IN: 23 plant structures; EXPRESSED DURING: 15 growth stages; CONTAINS InterPro DOMAIN/s: Ferredoxin (InterPro:IPR001041), Beta-grasp fold, ferredoxin-type (InterPro:IPR012675); Has 1263 Blast hits to 1263 proteins in 213 species: Archa…
BnaA06g06760D	115.133	203.249	-0.819509	3.06e-06	1.27e-05	108.529	75.92	0.510111	0.0258003	0.0502845	23.135	34.7417	-0.583429	0.117858	0.1879	13.8027	214.289	-3.96399	5.67e-46	1.9e-44	12.3447	69.8638	-2.49385	1.03e-11	1.2e-10	3.30636	32.5553	-3.30834	1.02e-07	7.37e-07	chrA06	3632413	3633022	+	447	PF00111:2Fe-2S iron-sulfur cluster binding domain	Fer2	GSBRNA2T00105272001	AT1G60950.1	protein_coding	2Fe-2S ferredoxin-like superfamily protein	encodes a major leaf ferredoxin	FED A; FUNCTIONS IN: electron carrier activity, iron-sulfur cluster binding, 2 iron, 2 sulfur cluster binding; INVOLVED IN: photosynthetic electron transport chain, response to light stimulus; LOCATED IN: chloroplast stroma, chloroplast; EXPRESSED IN: 22 plant structures; EXPRESSED DURING: 13 growth stages; CONTAINS InterPro DOMAIN/s: 2Fe-2S ferredoxin, iron-sulphur binding site (InterPro:IPR0060…
BnaA08g25500D	9.83498	23.0159	-1.22666	0.0164858	0.0369985	23.6318	19.7656	0.259705	0.553993	0.650811	9.23629	12.7421	-0.472294	0.467675	0.571771	39.985	24.2681	0.718943	0.038323	0.0875367	27.2093	18.1932	0.598313	0.175372	0.312164	41.1755	11.9389	1.80435	4.05e-05	0.000200739	chrA08	17529082	17529720	-	447	PF00111:2Fe-2S iron-sulfur cluster binding domain	Fer2	GSBRNA2T00015124001	AT1G60950.1	protein_coding	2Fe-2S ferredoxin-like superfamily protein	encodes a major leaf ferredoxin	FED A; FUNCTIONS IN: electron carrier activity, iron-sulfur cluster binding, 2 iron, 2 sulfur cluster binding; INVOLVED IN: photosynthetic electron transport chain, response to light stimulus; LOCATED IN: chloroplast stroma, chloroplast; EXPRESSED IN: 22 plant structures; EXPRESSED DURING: 13 growth stages; CONTAINS InterPro DOMAIN/s: 2Fe-2S ferredoxin, iron-sulphur binding site (InterPro:IPR0060…
BnaA08g30050D	332.401	321.09	0.0497295	0.676892	0.77235	305.394	212.226	0.526316	0.000236804	0.00068378	239.649	122.721	0.968688	1.9e-07	8.21e-07	489.804	338.562	0.532252	1.4e-07	7.96e-07	392.406	195.267	1.00845	1.54e-12	1.95e-11	193.965	114.997	0.758062	0.000140201	0.000630091	chrA08_random	1203181	1204850	+	540	PF00111:2Fe-2S iron-sulfur cluster binding domain	Fer2	GSBRNA2T00051251001	AT1G32550.1	protein_coding	2Fe-2S ferredoxin-like superfamily protein	Encodes FdC2, a ferredoxin protein capable of alternative electron partitioning. FdC1 level increases in conditions of acceptor limitation at PSI.	2Fe-2S ferredoxin-like superfamily protein; FUNCTIONS IN: electron carrier activity, iron-sulfur cluster binding, 2 iron, 2 sulfur cluster binding; INVOLVED IN: electron transport chain; EXPRESSED IN: 22 plant structures; EXPRESSED DURING: 13 growth stages; CONTAINS InterPro DOMAIN/s: Ferredoxin (InterPro:IPR001041), Ferredoxin [2Fe-2S], plant (InterPro:IPR010241), Beta-grasp fold, ferredoxin-typ…
BnaA09g24250D	29.8488	49.5265	-0.732245	0.0278875	0.0589232	35.7239	27.8844	0.36523	0.331197	0.434882	28.8155	22.2049	0.389955	0.338917	0.44417	14.6491	52.232	-1.83592	1.21e-06	6.24e-06	13.6838	25.6306	-0.91791	0.0571666	0.130353	13.2043	20.8046	-0.649243	0.216949	0.365349	chrA09	17007148	17009096	+	540	PF00111:2Fe-2S iron-sulfur cluster binding domain	Fer2	GSBRNA2T00156605001	AT1G32550.1	protein_coding	2Fe-2S ferredoxin-like superfamily protein	Encodes FdC2, a ferredoxin protein capable of alternative electron partitioning. FdC1 level increases in conditions of acceptor limitation at PSI.	2Fe-2S ferredoxin-like superfamily protein; FUNCTIONS IN: electron carrier activity, iron-sulfur cluster binding, 2 iron, 2 sulfur cluster binding; INVOLVED IN: electron transport chain; EXPRESSED IN: 22 plant structures; EXPRESSED DURING: 13 growth stages; CONTAINS InterPro DOMAIN/s: Ferredoxin (InterPro:IPR001041), Ferredoxin [2Fe-2S], plant (InterPro:IPR010241), Beta-grasp fold, ferredoxin-typ…
BnaAnng04290D	473.125	639.505	-0.434613	4.53e-06	1.84e-05	646.892	227.925	1.505	1.22e-33	2.71e-32	155.657	120.653	0.368708	0.0441137	0.0806887	657.629	674.275	-0.0354271	0.671106	0.784019	437.93	209.721	1.06572	1.15e-13	1.61e-12	285.942	113.056	1.34043	1.28e-14	1.92e-13	chrAnn_random	4399020	4399710	-	447	PF00111:2Fe-2S iron-sulfur cluster binding domain	Fer2	GSBRNA2T00054122001	AT1G60950.1	protein_coding	2Fe-2S ferredoxin-like superfamily protein	encodes a major leaf ferredoxin	FED A; FUNCTIONS IN: electron carrier activity, iron-sulfur cluster binding, 2 iron, 2 sulfur cluster binding; INVOLVED IN: photosynthetic electron transport chain, response to light stimulus; LOCATED IN: chloroplast stroma, chloroplast; EXPRESSED IN: 22 plant structures; EXPRESSED DURING: 13 growth stages; CONTAINS InterPro DOMAIN/s: 2Fe-2S ferredoxin, iron-sulphur binding site (InterPro:IPR0060…
BnaC01g22700D	1242.08	1153.31	0.107099	0.139896	0.230927	1643.63	874.323	0.910729	3.84e-22	5.04e-21	661.806	430.096	0.622497	2.01e-08	9.61e-08	1605.68	1216.04	0.401247	3.8e-11	2.97e-10	1195.7	804.457	0.572379	1.43e-08	1.18e-07	1008.41	402.986	1.32382	6.98e-34	3.66e-32	chrC01	16262576	16263412	-	456	PF00111:2Fe-2S iron-sulfur cluster binding domain	Fer2	GSBRNA2T00075361001	AT4G14890.1	protein_coding	2Fe-2S ferredoxin-like superfamily protein		2Fe-2S ferredoxin-like superfamily protein; FUNCTIONS IN: electron carrier activity, iron-sulfur cluster binding, 2 iron, 2 sulfur cluster binding; INVOLVED IN: electron transport chain; LOCATED IN: chloroplast; EXPRESSED IN: 23 plant structures; EXPRESSED DURING: 13 growth stages; CONTAINS InterPro DOMAIN/s: Ferredoxin (InterPro:IPR001041), Ferredoxin [2Fe-2S], plant (InterPro:IPR010241), Beta-g…
BnaC01g28900D	2478.68	3166.66	-0.353399	3.46e-09	1.93e-08	3414.64	1509.61	1.17792	3.62e-33	7.87e-32	812.419	620.552	0.387821	0.00033789	0.000960259	2953.22	3338.88	-0.177078	0.000221002	0.000842853	1414.31	1389.25	0.0269939	0.811728	0.889122	837.277	581.441	0.525925	1.11e-06	6.96e-06	chrC01	26973025	26973962	+	447	PF00111:2Fe-2S iron-sulfur cluster binding domain	Fer2	GSBRNA2T00117151001	AT1G60950.1	protein_coding	2Fe-2S ferredoxin-like superfamily protein	encodes a major leaf ferredoxin	FED A; FUNCTIONS IN: electron carrier activity, iron-sulfur cluster binding, 2 iron, 2 sulfur cluster binding; INVOLVED IN: photosynthetic electron transport chain, response to light stimulus; LOCATED IN: chloroplast stroma, chloroplast; EXPRESSED IN: 22 plant structures; EXPRESSED DURING: 13 growth stages; CONTAINS InterPro DOMAIN/s: 2Fe-2S ferredoxin, iron-sulphur binding site (InterPro:IPR0060…
BnaC05g08430D	80.3837	271.394	-1.75573	9.75e-24	1.38e-22	136.954	193.571	-0.496816	0.00544931	0.0123698	65.5687	159.347	-1.28068	1.06e-08	5.21e-08	258.364	286.139	-0.147411	0.23106	0.370521	206.051	178.06	0.213784	0.21856	0.366381	216.029	149.32	0.535217	0.00458405	0.0148437	chrC05	4401852	4402476	+	420	PF00111:2Fe-2S iron-sulfur cluster binding domain	Fer2	GSBRNA2T00008855001	AT1G60950.1	protein_coding	2Fe-2S ferredoxin-like superfamily protein	encodes a major leaf ferredoxin	FED A; FUNCTIONS IN: electron carrier activity, iron-sulfur cluster binding, 2 iron, 2 sulfur cluster binding; INVOLVED IN: photosynthetic electron transport chain, response to light stimulus; LOCATED IN: chloroplast stroma, chloroplast; EXPRESSED IN: 22 plant structures; EXPRESSED DURING: 13 growth stages; CONTAINS InterPro DOMAIN/s: 2Fe-2S ferredoxin, iron-sulphur binding site (InterPro:IPR0060…
BnaC05g44490D	11.8152	527.834	-5.48267	1.44e-93	1.13e-91	10.7295	802.466	-6.22247	9.78e-116	1.85e-113	15.2232	958.643	-5.97087	2.55e-142	9.43e-140	699.858	556.537	0.33056	8.29e-05	0.000338926	893.356	738.105	0.275092	0.00568114	0.0181808	1088.02	898.229	0.27657	0.00717818	0.02211	chrC05	40775148	40776579	-	474	-	-	GSBRNA2T00038987001	AT3G07480.1	protein_coding	2Fe-2S ferredoxin-like superfamily protein		2Fe-2S ferredoxin-like superfamily protein; FUNCTIONS IN: electron carrier activity, iron-sulfur cluster binding; LOCATED IN: mitochondrion, chloroplast; EXPRESSED IN: 23 plant structures; EXPRESSED DURING: 15 growth stages; CONTAINS InterPro DOMAIN/s: Ferredoxin (InterPro:IPR001041), Beta-grasp fold, ferredoxin-type (InterPro:IPR012675); Has 1263 Blast hits to 1263 proteins in 213 species: Archa…
BnaC08g14670D	3.92792	36.5813	-3.21859	1.57e-08	8.24e-08	5.34385	18.0935	-1.71318	0.00749205	0.0165253	8.7824	30.4838	-1.82031	0.000326869	0.000930939	63.4075	38.5742	0.715852	0.0107925	0.0291307	44.8432	16.6391	1.42827	0.000238531	0.0010521	68.3448	28.5636	1.24489	8.35e-05	0.000391041	chrC08	19421467	19422153	+	447	PF00111:2Fe-2S iron-sulfur cluster binding domain	Fer2	GSBRNA2T00012758001	AT1G60950.1	protein_coding	2Fe-2S ferredoxin-like superfamily protein	encodes a major leaf ferredoxin	FED A; FUNCTIONS IN: electron carrier activity, iron-sulfur cluster binding, 2 iron, 2 sulfur cluster binding; INVOLVED IN: photosynthetic electron transport chain, response to light stimulus; LOCATED IN: chloroplast stroma, chloroplast; EXPRESSED IN: 22 plant structures; EXPRESSED DURING: 13 growth stages; CONTAINS InterPro DOMAIN/s: 2Fe-2S ferredoxin, iron-sulphur binding site (InterPro:IPR0060…
BnaCnng27340D	336.746	428.639	-0.347399	0.00321948	0.00849192	562.015	251.369	1.15866	3.56e-20	4.18e-19	140.229	122.104	0.197629	0.333467	0.438438	468.175	451.947	0.0525332	0.632386	0.754173	236.321	231.244	0.0310836	0.834018	0.904014	252.373	114.421	1.14036	5.35e-10	5.07e-09	chrCnn_random	25810329	25811076	+	447	PF00111:2Fe-2S iron-sulfur cluster binding domain	Fer2	GSBRNA2T00014316001	AT1G60950.1	protein_coding	2Fe-2S ferredoxin-like superfamily protein	encodes a major leaf ferredoxin	FED A; FUNCTIONS IN: electron carrier activity, iron-sulfur cluster binding, 2 iron, 2 sulfur cluster binding; INVOLVED IN: photosynthetic electron transport chain, response to light stimulus; LOCATED IN: chloroplast stroma, chloroplast; EXPRESSED IN: 22 plant structures; EXPRESSED DURING: 13 growth stages; CONTAINS InterPro DOMAIN/s: 2Fe-2S ferredoxin, iron-sulphur binding site (InterPro:IPR0060…
BnaCnng27360D	128.156	164.644	-0.360927	0.040788	0.0819793	203.705	105.508	0.947859	8.86e-06	3.12e-05	49.2473	47.0556	0.0633685	0.831865	0.879961	194.663	173.583	0.166953	0.295616	0.44499	96.1534	97.1414	-0.0112554	0.961978	0.979079	102.809	44.0919	1.22701	1.94e-06	1.18e-05	chrCnn_random	25817381	25818072	+	447	PF00111:2Fe-2S iron-sulfur cluster binding domain	Fer2	GSBRNA2T00014318001	AT1G60950.1	protein_coding	2Fe-2S ferredoxin-like superfamily protein	encodes a major leaf ferredoxin	FED A; FUNCTIONS IN: electron carrier activity, iron-sulfur cluster binding, 2 iron, 2 sulfur cluster binding; INVOLVED IN: photosynthetic electron transport chain, response to light stimulus; LOCATED IN: chloroplast stroma, chloroplast; EXPRESSED IN: 22 plant structures; EXPRESSED DURING: 13 growth stages; CONTAINS InterPro DOMAIN/s: 2Fe-2S ferredoxin, iron-sulphur binding site (InterPro:IPR0060…
BnaA03g29700D	99.4059	94.7538	0.0688441	0.740804	0.822484	117.233	293.97	-1.33174	1.41e-16	1.29e-15	131.895	412.341	-1.64147	1.02e-24	1.57e-23	181.5	99.9055	0.861467	3.07e-07	1.68e-06	358.184	270.381	0.402784	0.0042989	0.0142048	850.461	386.318	1.13961	3.3e-14	4.78e-13	chrA03	14446864	14449405	-	1437	PF00198:2-oxoacid dehydrogenases acyltransferase (catalytic domain)|PF02817:e3 binding domain|PF00364:Biotin-requiring enzyme	Biotin_lipoyl	GSBRNA2T00111827001	AT3G06850.2	protein_coding	2-oxoacid dehydrogenases acyltransferase family protein	dihydrolipoamide branched chain acyltransferase	BCE2; FUNCTIONS IN: acetyltransferase activity, dihydrolipoamide branched chain acyltransferase activity, alpha-ketoacid dehydrogenase activity, zinc ion binding; INVOLVED IN: response to light stimulus, response to sucrose stimulus; LOCATED IN: mitochondrion; EXPRESSED IN: 24 plant structures; EXPRESSED DURING: 13 growth stages; CONTAINS InterPro DOMAIN/s: 2-oxo acid dehydrogenase, lipoyl-bindin…
BnaA06g33300D	249.137	0.324896	9.43993	2.04e-15	1.83e-14	247.295	1.02979	7.90996	1.45e-20	1.74e-19	202.901	0	10.0139	4.94e-17	4.72e-16	294.768	0.34293	9.6057	5.82e-16	6.42e-15	178.027	0.947421	7.55983	1.42e-18	2.95e-17	92.5801	0	8.97362	1.28e-13	1.76e-12	chrA06	22039219	22041372	-	1434	PF00198:2-oxoacid dehydrogenases acyltransferase (catalytic domain)|PF00364:Biotin-requiring enzyme|PF02817:e3 binding domain	Biotin_lipoyl	GSBRNA2T00078001001	AT3G25860.1	protein_coding	2-oxoacid dehydrogenases acyltransferase family protein	Nuclear encoded dihydrolipoamide S-acetyltransferase (LTA2) that encodes teh Pyruvate Decarboxylase E2 subunit. Mutant has embryo defect.	LTA2; FUNCTIONS IN: dihydrolipoyllysine-residue acetyltransferase activity; INVOLVED IN: metabolic process, acetyl-CoA biosynthetic process from pyruvate; LOCATED IN: cytosolic ribosome, chloroplast stroma, chloroplast, membrane, chloroplast envelope; EXPRESSED IN: 24 plant structures; EXPRESSED DURING: 15 growth stages; CONTAINS InterPro DOMAIN/s: 2-oxo acid dehydrogenase, lipoyl-binding site (I…
BnaC03g34940D	99.6881	156.879	-0.654951	0.000379845	0.00117657	157.203	952.671	-2.59247	4.09e-93	4.8e-91	200.586	1198.36	-2.57609	5.37e-46	1.95e-44	121.867	165.403	-0.441861	0.00950477	0.0260352	337.287	876.2	-1.37708	4.26e-34	2.17e-32	959.318	1122.75	-0.225841	0.112791	0.222803	chrC03	21227684	21230167	-	1458	PF00364:Biotin-requiring enzyme|PF02817:e3 binding domain|PF00198:2-oxoacid dehydrogenases acyltransferase (catalytic domain)	Biotin_lipoyl	GSBRNA2T00125277001	AT3G06850.2	protein_coding	2-oxoacid dehydrogenases acyltransferase family protein	dihydrolipoamide branched chain acyltransferase	BCE2; FUNCTIONS IN: acetyltransferase activity, dihydrolipoamide branched chain acyltransferase activity, alpha-ketoacid dehydrogenase activity, zinc ion binding; INVOLVED IN: response to light stimulus, response to sucrose stimulus; LOCATED IN: mitochondrion; EXPRESSED IN: 24 plant structures; EXPRESSED DURING: 13 growth stages; CONTAINS InterPro DOMAIN/s: 2-oxo acid dehydrogenase, lipoyl-bindin…
BnaA01g14680D	55.4261	2.03435	4.78812	1.5e-12	1.1e-11	45.0323	0	7.90176	2e-10	1.14e-09	62.6597	1.04653	5.88413	4.27e-11	2.62e-10	0.636289	2.14538	-1.76317	0.318982	0.470591	2.76285	0	3.98875	0.0361952	0.0894338	4.59532	0.98126	2.21432	0.106809	0.213603	chrA01	7392375	7393075	+	618	PF03171:2OG-Fe(II) oxygenase superfamily	2OG-FeII_Oxy	GSBRNA2T00149673001	AT4G25310.1	protein_coding	2-oxoglutarate (2OG) and Fe(II)-dependent oxygenase superfamily protein		2-oxoglutarate (2OG) and Fe(II)-dependent oxygenase superfamily protein; FUNCTIONS IN: oxidoreductase activity, acting on paired donors, with incorporation or reduction of molecular oxygen, 2-oxoglutarate as one donor, and incorporation of one atom each of oxygen into both donors, oxidoreductase activity; INVOLVED IN: flavonoid biosynthetic process; LOCATED IN: cellular_component unknown; CONTAIN…
BnaA01g14690D	1.3168	60.5374	-5.52736	4.09e-12	2.9e-11	1.18401	65.2697	-5.69833	6.54e-13	4.61e-12	2.1991	92.0142	-5.42443	3.02e-18	3.13e-17	42.8169	63.8405	-0.573277	0.046339	0.103007	80.0419	60.0046	0.407103	0.112194	0.221806	48.6361	86.2227	-0.828787	0.00335293	0.011248	chrA01	7393830	7395712	+	873	PF03171:2OG-Fe(II) oxygenase superfamily|PF14226:non-haem dioxygenase in morphine synthesis N-terminal	2OG-FeII_Oxy	GSBRNA2T00149672001	AT4G25310.1	protein_coding	2-oxoglutarate (2OG) and Fe(II)-dependent oxygenase superfamily protein		2-oxoglutarate (2OG) and Fe(II)-dependent oxygenase superfamily protein; FUNCTIONS IN: oxidoreductase activity, acting on paired donors, with incorporation or reduction of molecular oxygen, 2-oxoglutarate as one donor, and incorporation of one atom each of oxygen into both donors, oxidoreductase activity; INVOLVED IN: flavonoid biosynthetic process; LOCATED IN: cellular_component unknown; CONTAIN…
BnaA01g17500D	11.4652	206.827	-4.17254	8.26e-44	2.3e-42	13.0395	350.599	-4.78612	5.31e-69	3.47e-67	9.01036	397.908	-5.4823	1.25e-68	9.37e-67	19.6223	218.079	-3.47489	2.95e-46	9.95e-45	17.9431	322.499	-4.16754	5.84e-62	7.55e-60	31.1283	372.829	-3.58976	5.69e-58	7.63e-56	chrA01	9235041	9236459	+	1029	PF14226:non-haem dioxygenase in morphine synthesis N-terminal|PF03171:2OG-Fe(II) oxygenase superfamily	2OG-FeII_Oxy	GSBRNA2T00051673001	AT4G16330.2	protein_coding	2-oxoglutarate (2OG) and Fe(II)-dependent oxygenase superfamily protein		2-oxoglutarate (2OG) and Fe(II)-dependent oxygenase superfamily protein; FUNCTIONS IN: oxidoreductase activity, acting on paired donors, with incorporation or reduction of molecular oxygen, 2-oxoglutarate as one donor, and incorporation of one atom each of oxygen into both donors, oxidoreductase activity; INVOLVED IN: flavonoid biosynthetic process; EXPRESSED IN: 22 plant structures; EXPRESSED DU…
BnaA01g20880D	NA	NA	NA	NA	NA	0	0.661649	-1.92089	0.579967	1	0	4.80439	-4.83292	0.00936889	0.0203188	NA	NA	NA	NA	NA	0.380468	0.606951	-0.717477	0.798075	1	1.33392	4.50404	-1.77546	0.209853	0.356836	chrA01	12778851	12782730	+	999	PF03171:2OG-Fe(II) oxygenase superfamily|PF14226:non-haem dioxygenase in morphine synthesis N-terminal	2OG-FeII_Oxy	GSBRNA2T00138590001	AT3G49630.1	protein_coding	2-oxoglutarate (2OG) and Fe(II)-dependent oxygenase superfamily protein		2-oxoglutarate (2OG) and Fe(II)-dependent oxygenase superfamily protein; FUNCTIONS IN: oxidoreductase activity, iron ion binding; INVOLVED IN: aging, cellular response to starvation; LOCATED IN: endomembrane system; EXPRESSED IN: stem, root, carpel; EXPRESSED DURING: petal differentiation and expansion stage; CONTAINS InterPro DOMAIN/s: Isopenicillin N synthase (InterPro:IPR002283), Oxoglutarate/…
BnaA01g25140D	10.4921	21.7044	-1.04836	0.0353415	0.0723361	21.1156	21.4816	-0.0175483	0.96788	0.977728	45.9398	12.89	1.82217	1.93e-05	6.6e-05	21.8469	22.8832	-0.0675568	0.86744	0.922234	15.8789	19.7507	-0.317252	0.496045	0.652075	30.434	12.0746	1.3245	0.00440845	0.0143399	chrA01	17570402	17572147	-	1092	PF03171:2OG-Fe(II) oxygenase superfamily|PF14226:non-haem dioxygenase in morphine synthesis N-terminal	2OG-FeII_Oxy	GSBRNA2T00063814001	AT3G21420.1	protein_coding	2-oxoglutarate (2OG) and Fe(II)-dependent oxygenase superfamily protein		2-oxoglutarate (2OG) and Fe(II)-dependent oxygenase superfamily protein; FUNCTIONS IN: oxidoreductase activity; INVOLVED IN: metabolic process; LOCATED IN: cellular_component unknown; EXPRESSED IN: 16 plant structures; EXPRESSED DURING: 8 growth stages; CONTAINS InterPro DOMAIN/s: Oxoglutarate/iron-dependent oxygenase (InterPro:IPR005123); BEST Arabidopsis thaliana protein match is: senescence-re…
BnaA01g28660D	2.94657	5.70812	-0.950661	0.347438	0.474816	4.94228	2.05959	1.275	0.237385	0.333979	5.56401	2.30976	1.21809	0.252841	0.351561	34.5773	6.01947	2.52832	7.99e-07	4.2e-06	19.2921	1.89484	3.34583	2.42e-05	0.000127249	17.4577	2.16358	2.95095	0.000331122	0.00138456	chrA01	19921144	19923181	+	984	PF14226:non-haem dioxygenase in morphine synthesis N-terminal|PF03171:2OG-Fe(II) oxygenase superfamily	2OG-FeII_Oxy	GSBRNA2T00009997001	AT1G28030.1	protein_coding	2-oxoglutarate (2OG) and Fe(II)-dependent oxygenase superfamily protein		2-oxoglutarate (2OG) and Fe(II)-dependent oxygenase superfamily protein; CONTAINS InterPro DOMAIN/s: Oxoglutarate/iron-dependent oxygenase (InterPro:IPR005123); BEST Arabidopsis thaliana protein match is: 2-oxoglutarate (2OG) and Fe(II)-dependent oxygenase superfamily protein (TAIR:AT1G52820.1); Has 5089 Blast hits to 5024 proteins in 625 species: Archae - 0; Bacteria - 336; Metazoa - 25; Fungi -…
BnaA01g30990D	0.328787	1.98369	-2.49611	0.206834	0.316417	1.9104	3.0842	-0.696063	0.575301	0.669602	2.07563	10.1972	-2.27217	0.0107123	0.0229263	9.33354	2.09183	2.14978	0.0178553	0.0454036	9.72724	2.83938	1.77543	0.0322212	0.081256	45.6154	9.55627	2.24895	2.52e-07	1.73e-06	chrA01	21103932	21105786	+	1050	-	-	GSBRNA2T00060296001	AT3G11150.1	protein_coding	2-oxoglutarate (2OG) and Fe(II)-dependent oxygenase superfamily protein		2-oxoglutarate (2OG) and Fe(II)-dependent oxygenase superfamily protein; FUNCTIONS IN: molecular_function unknown; INVOLVED IN: biological_process unknown; LOCATED IN: chloroplast; Has 428 Blast hits to 428 proteins in 59 species: Archae - 0; Bacteria - 0; Metazoa - 0; Fungi - 0; Plants - 428; Viruses - 0; Other Eukaryotes - 0 (source: NCBI BLink).
BnaA01g31160D	1.64122	2.0061	-0.289387	0.850044	0.899986	3.35671	0.666829	2.28812	0.16306	0.245431	0	7.33388	-5.43993	0.000327744	0.000933297	7.40789	2.11293	1.81318	0.0799017	0.162133	3.91472	0.609833	2.64268	0.0941882	0.193276	8.78687	6.86993	0.336685	0.659529	0.783769	chrA01	21183751	21185581	+	1053	-	-	GSBRNA2T00060277001	AT3G11150.1	protein_coding	2-oxoglutarate (2OG) and Fe(II)-dependent oxygenase superfamily protein		2-oxoglutarate (2OG) and Fe(II)-dependent oxygenase superfamily protein; FUNCTIONS IN: molecular_function unknown; INVOLVED IN: biological_process unknown; LOCATED IN: chloroplast; Has 428 Blast hits to 428 proteins in 59 species: Archae - 0; Bacteria - 0; Metazoa - 0; Fungi - 0; Plants - 428; Viruses - 0; Other Eukaryotes - 0 (source: NCBI BLink).
BnaA01g35230D	0	8.08674	-5.47931	0.000221172	0.000710603	0.381881	0.65647	-0.953975	0.74943	1	0.586407	0.790787	-0.37457	0.89332	0.924869	7.51514	8.52797	-0.180065	0.800899	0.875774	2.30968	0.60407	1.91783	0.286077	0.445389	3.20321	0.740403	2.20658	0.187474	0.327565	chrA01_random	494531	496074	+	1131	PF03171:2OG-Fe(II) oxygenase superfamily|PF14226:non-haem dioxygenase in morphine synthesis N-terminal	2OG-FeII_Oxy	GSBRNA2T00017225001	AT4G25420.1	protein_coding	2-oxoglutarate (2OG) and Fe(II)-dependent oxygenase superfamily protein	Encodes gibberellin 20-oxidase that is involved in the later steps of the gibberellin biosynthetic pathway. Regulated by a circadian clock. Weak expression response to far red light.	GA20OX1; CONTAINS InterPro DOMAIN/s: Isopenicillin N synthase (InterPro:IPR002283), Oxoglutarate/iron-dependent oxygenase (InterPro:IPR005123); BEST Arabidopsis thaliana protein match is: gibberellin 20 oxidase 2 (TAIR:AT5G51810.1); Has 8544 Blast hits to 8501 proteins in 990 species: Archae - 0; Bacteria - 1084; Metazoa - 124; Fungi - 981; Plants - 4942; Viruses - 0; Other Eukaryotes - 1413 (sou…
BnaA01g36310D	0	17.597	-6.60515	5.99e-07	2.69e-06	0	14.2383	-6.34193	3.12e-06	1.16e-05	0	31.9298	-7.55849	2.85e-09	1.47e-08	17.5153	18.5521	-0.0872452	0.858139	0.915786	4.33253	13.0832	-1.57286	0.0275554	0.0710849	21.0167	29.9242	-0.510165	0.252149	0.407845	chrA01_random	1896656	1898952	+	1065	PF03171:2OG-Fe(II) oxygenase superfamily|PF14226:non-haem dioxygenase in morphine synthesis N-terminal	2OG-FeII_Oxy	GSBRNA2T00010257001	AT1G35190.1	protein_coding	2-oxoglutarate (2OG) and Fe(II)-dependent oxygenase superfamily protein		2-oxoglutarate (2OG) and Fe(II)-dependent oxygenase superfamily protein; FUNCTIONS IN: oxidoreductase activity, acting on paired donors, with incorporation or reduction of molecular oxygen, 2-oxoglutarate as one donor, and incorporation of one atom each of oxygen into both donors, oxidoreductase activity, iron ion binding; INVOLVED IN: oxidation reduction, alkaloid biosynthetic process; LOCATED I…
BnaA01g37310D	0.32566	16.3093	-5.53307	2.96e-05	0.000107688	0	22.5668	-7.00388	6.38e-08	2.87e-07	0.293203	28.0589	-6.40302	5.93e-07	2.42e-06	11.2625	17.1935	-0.614187	0.237419	0.377558	13.995	20.7452	-0.588913	0.242677	0.395268	31.7336	26.2912	0.285327	0.474786	0.632537	chrA01_random	2607044	2608479	-	1086	PF03171:2OG-Fe(II) oxygenase superfamily|PF14226:non-haem dioxygenase in morphine synthesis N-terminal	2OG-FeII_Oxy	GSBRNA2T00030097001	AT3G13610.1	protein_coding	2-oxoglutarate (2OG) and Fe(II)-dependent oxygenase superfamily protein		2-oxoglutarate (2OG) and Fe(II)-dependent oxygenase superfamily protein; CONTAINS InterPro DOMAIN/s: Oxoglutarate/iron-dependent oxygenase (InterPro:IPR005123); BEST Arabidopsis thaliana protein match is: 2-oxoglutarate (2OG) and Fe(II)-dependent oxygenase superfamily protein (TAIR:AT1G55290.1); Has 8779 Blast hits to 8731 proteins in 1013 species: Archae - 0; Bacteria - 1145; Metazoa - 121; Fung…
BnaA02g01170D	18.7076	190.363	-3.34734	1.84e-35	3.94e-34	52.7773	110.514	-1.06429	1.13e-05	3.93e-05	7.5744	42.3909	-2.4767	4.85e-08	2.23e-07	103.612	200.716	-0.954016	3.04e-08	1.84e-07	38.0281	101.669	-1.39848	1.11e-06	7.18e-06	61.4829	39.7225	0.627841	0.0316954	0.079541	chrA02	510958	513564	-	1071	PF03171:2OG-Fe(II) oxygenase superfamily|PF14226:non-haem dioxygenase in morphine synthesis N-terminal	2OG-FeII_Oxy	GSBRNA2T00143436001	AT5G12270.1	protein_coding	2-oxoglutarate (2OG) and Fe(II)-dependent oxygenase superfamily protein		2-oxoglutarate (2OG) and Fe(II)-dependent oxygenase superfamily protein; FUNCTIONS IN: oxidoreductase activity, acting on paired donors, with incorporation or reduction of molecular oxygen, 2-oxoglutarate as one donor, and incorporation of one atom each of oxygen into both donors, oxidoreductase activity; INVOLVED IN: biological_process unknown; LOCATED IN: cellular_component unknown; EXPRESSED I…
BnaA02g18450D	4.59257	4.02551	0.192948	0.834206	0.889503	1.94777	0.989884	0.941208	0.572992	0.667522	3.46737	1.41523	1.27957	0.344628	0.44963	13.3749	4.24424	1.66083	0.0169964	0.0434868	5.75681	0.908986	2.65095	0.0469407	0.110887	7.4495	1.32714	2.49127	0.0277008	0.0710356	chrA02	11177661	11179158	+	927	PF14226:non-haem dioxygenase in morphine synthesis N-terminal|PF03171:2OG-Fe(II) oxygenase superfamily	2OG-FeII_Oxy	GSBRNA2T00065756001	AT1G77330.1	protein_coding	2-oxoglutarate (2OG) and Fe(II)-dependent oxygenase superfamily protein	similar to 1-aminocyclopropane-1-carboxylate oxidase GI:3386565 from (Sorghum bicolor)	2-oxoglutarate (2OG) and Fe(II)-dependent oxygenase superfamily protein; CONTAINS InterPro DOMAIN/s: Oxoglutarate/iron-dependent oxygenase (InterPro:IPR005123); BEST Arabidopsis thaliana protein match is: ACC oxidase 2 (TAIR:AT1G62380.1); Has 8581 Blast hits to 8541 proteins in 996 species: Archae - 0; Bacteria - 1106; Metazoa - 118; Fungi - 1011; Plants - 4940; Viruses - 0; Other Eukaryotes - 14…
BnaA02g20860D	15.7369	0	6.41698	1.57e-06	6.73e-06	NA	NA	NA	NA	NA	4.21649	0	4.42869	0.0089882	0.0195923	9.43055	0	5.5993	8.81e-05	0.000358697	NA	NA	NA	NA	NA	NA	NA	NA	NA	NA	chrA02	13182884	13185506	-	885	PF03171:2OG-Fe(II) oxygenase superfamily|PF14226:non-haem dioxygenase in morphine synthesis N-terminal	2OG-FeII_Oxy	GSBRNA2T00104343001	AT4G03070.1	protein_coding	2-oxoglutarate (2OG) and Fe(II)-dependent oxygenase superfamily protein	Encodes a possible 2-oxoglutarate-dependent dioxygenase that is involved in glucosinolate biosynthesis. The gene is expressed in all ecotypes examined but the enzymatic activity has not been determined experimentally. In Col, there is one copy of this gene (aka AOP1.1) but Ler contains two copies, AOP1.1 and a tightly linked AOP1.2.	AOP1; FUNCTIONS IN: oxidoreductase activity, acting on paired donors, with incorporation or reduction of molecular oxygen, 2-oxoglutarate as one donor, and incorporation of one atom each of oxygen into both donors; INVOLVED IN: glucosinolate biosynthetic process; LOCATED IN: membrane; EXPRESSED IN: 22 plant structures; EXPRESSED DURING: 13 growth stages; CONTAINS InterPro DOMAIN/s: Oxoglutarate/i…
BnaA02g32460D	80.6902	220.198	-1.44912	1.26e-15	1.15e-14	295.515	1580.25	-2.41552	2.42e-79	2.08e-77	814.885	1952.53	-1.26201	8.56e-34	2e-32	464.45	232.172	0.999525	1.87e-18	2.37e-17	3664.97	1453.32	1.33429	1.6e-45	1.26e-43	1522.96	1829.41	-0.264699	0.0203904	0.0547561	chrA02	23336544	23344720	-	1026	PF03171:2OG-Fe(II) oxygenase superfamily|PF14226:non-haem dioxygenase in morphine synthesis N-terminal	2OG-FeII_Oxy	GSBRNA2T00120353001	AT5G24530.1	protein_coding	2-oxoglutarate (2OG) and Fe(II)-dependent oxygenase superfamily protein	Encodes a putative 2OG-Fe(II) oxygenase that is defense-associated but required for susceptibility to downy mildew.	DOWNY MILDEW RESISTANT 6 (DMR6); FUNCTIONS IN: oxidoreductase activity, acting on paired donors, with incorporation or reduction of molecular oxygen, 2-oxoglutarate as one donor, and incorporation of one atom each of oxygen into both donors, oxidoreductase activity; INVOLVED IN: response to fungus, response to bacterium, flavonoid biosynthetic process; LOCATED IN: cellular_component unknown; EXPR…
BnaA03g01650D	14.398	113.496	-2.9769	3.12e-18	3.33e-17	32.7733	435.652	-3.71427	1.14e-60	6.08e-59	149.092	748.021	-2.32767	2.34e-66	1.66e-64	34.3162	119.643	-1.79714	4.66e-11	3.62e-10	664.675	400.364	0.732063	1.08e-05	6e-05	429.039	700.86	-0.707172	7.68e-08	5.63e-07	chrA03	802161	804662	+	1119	PF14226:non-haem dioxygenase in morphine synthesis N-terminal|PF03171:2OG-Fe(II) oxygenase superfamily	2OG-FeII_Oxy	GSBRNA2T00049375001	AT5G05600.1	protein_coding	2-oxoglutarate (2OG) and Fe(II)-dependent oxygenase superfamily protein		2-oxoglutarate (2OG) and Fe(II)-dependent oxygenase superfamily protein; FUNCTIONS IN: oxidoreductase activity, iron ion binding; INVOLVED IN: response to salt stress, response to karrikin; EXPRESSED IN: 15 plant structures; EXPRESSED DURING: 9 growth stages; CONTAINS InterPro DOMAIN/s: Isopenicillin N synthase (InterPro:IPR002283), Oxoglutarate/iron-dependent oxygenase (InterPro:IPR005123); BEST…
BnaA03g09410D	7.22204	1.36518	2.42167	0.0389905	0.0788238	7.19073	0.65647	3.4115	0.0126359	0.0265515	1.14479	0.368699	1.59872	0.555455	0.651748	0	1.43933	-3.0593	0.22534	0.363859	0	0.60407	-1.66595	0.665505	1	0.35365	0.34588	-0.0224861	0.994917	1	chrA03	4221654	4223252	+	1137	PF14226:non-haem dioxygenase in morphine synthesis N-terminal|PF03171:2OG-Fe(II) oxygenase superfamily	2OG-FeII_Oxy	GSBRNA2T00148756001	AT5G59540.1	protein_coding	2-oxoglutarate (2OG) and Fe(II)-dependent oxygenase superfamily protein		2-oxoglutarate (2OG) and Fe(II)-dependent oxygenase superfamily protein; FUNCTIONS IN: oxidoreductase activity; INVOLVED IN: biological_process unknown; LOCATED IN: cellular_component unknown; EXPRESSED IN: 17 plant structures; EXPRESSED DURING: 9 growth stages; CONTAINS InterPro DOMAIN/s: Oxoglutarate/iron-dependent oxygenase (InterPro:IPR005123); BEST Arabidopsis thaliana protein match is: 2-ox…
BnaA03g09430D	0.657573	31.6436	-5.59283	4.54e-07	2.06e-06	2.95614	33.0125	-3.52246	3.98e-08	1.83e-07	9.94821	32.9568	-1.74251	0.000248149	0.000720822	11.5413	33.3678	-1.53345	0.000326243	0.00121205	10.6879	30.3828	-1.48263	0.00162441	0.00596735	25.8435	30.8744	-0.265359	0.50501	0.659147	chrA03	4231150	4232601	+	1095	PF14226:non-haem dioxygenase in morphine synthesis N-terminal|PF03171:2OG-Fe(II) oxygenase superfamily	2OG-FeII_Oxy	GSBRNA2T00148754001	AT5G59540.1	protein_coding	2-oxoglutarate (2OG) and Fe(II)-dependent oxygenase superfamily protein		2-oxoglutarate (2OG) and Fe(II)-dependent oxygenase superfamily protein; FUNCTIONS IN: oxidoreductase activity; INVOLVED IN: biological_process unknown; LOCATED IN: cellular_component unknown; EXPRESSED IN: 17 plant structures; EXPRESSED DURING: 9 growth stages; CONTAINS InterPro DOMAIN/s: Oxoglutarate/iron-dependent oxygenase (InterPro:IPR005123); BEST Arabidopsis thaliana protein match is: 2-ox…
BnaA03g09440D	174.518	251.497	-0.527528	0.00047776	0.00145701	217.227	547.181	-1.33878	4.82e-21	5.95e-20	359.781	684.298	-0.929358	9.41e-13	6.64e-12	409.986	265.161	0.628676	2.71e-08	1.65e-07	579.46	503.21	0.203386	0.0781205	0.16732	880.539	641.185	0.457664	5.31e-05	0.000258331	chrA03	4233664	4235400	+	1101	PF14226:non-haem dioxygenase in morphine synthesis N-terminal|PF03171:2OG-Fe(II) oxygenase superfamily	2OG-FeII_Oxy	GSBRNA2T00148753001	AT5G59540.1	protein_coding	2-oxoglutarate (2OG) and Fe(II)-dependent oxygenase superfamily protein		2-oxoglutarate (2OG) and Fe(II)-dependent oxygenase superfamily protein; FUNCTIONS IN: oxidoreductase activity; INVOLVED IN: biological_process unknown; LOCATED IN: cellular_component unknown; EXPRESSED IN: 17 plant structures; EXPRESSED DURING: 9 growth stages; CONTAINS InterPro DOMAIN/s: Oxoglutarate/iron-dependent oxygenase (InterPro:IPR005123); BEST Arabidopsis thaliana protein match is: 2-ox…
BnaA03g09460D	180.627	9.66522	4.22278	1.98e-36	4.38e-35	114.843	31.3382	1.87441	2.85e-11	1.76e-10	481.901	132.034	1.86083	4.29e-24	6.37e-23	28.899	10.1857	1.504	0.00225635	0.00715892	44.1413	28.7951	0.607379	0.0843108	0.177472	97.9545	123.709	-0.34171	0.122967	0.237759	chrA03	4236552	4237830	+	621	PF03171:2OG-Fe(II) oxygenase superfamily	2OG-FeII_Oxy	GSBRNA2T00148751001	AT5G59530.1	protein_coding	2-oxoglutarate (2OG) and Fe(II)-dependent oxygenase superfamily protein		2-oxoglutarate (2OG) and Fe(II)-dependent oxygenase superfamily protein; CONTAINS InterPro DOMAIN/s: Oxoglutarate/iron-dependent oxygenase (InterPro:IPR005123); BEST Arabidopsis thaliana protein match is: 2-oxoglutarate (2OG) and Fe(II)-dependent oxygenase superfamily protein (TAIR:AT5G59540.1); Has 1807 Blast hits to 1807 proteins in 277 species: Archae - 0; Bacteria - 0; Metazoa - 736; Fungi - …
BnaA03g15200D	NA	NA	NA	NA	NA	NA	NA	NA	NA	NA	NA	NA	NA	NA	NA	19.5286	0	6.65329	3.24e-07	1.77e-06	40.6345	0.304916	6.90372	2.64e-08	2.11e-07	55.1336	0	8.22447	4.21e-11	4.5e-10	chrA03	7021985	7023497	-	1140	PF03171:2OG-Fe(II) oxygenase superfamily|PF14226:non-haem dioxygenase in morphine synthesis N-terminal	2OG-FeII_Oxy	GSBRNA2T00141991001	AT2G25450.1	protein_coding	2-oxoglutarate (2OG) and Fe(II)-dependent oxygenase superfamily protein	encodes a protein whose sequence is similar to ACC oxidase	2-oxoglutarate (2OG) and Fe(II)-dependent oxygenase superfamily protein; CONTAINS InterPro DOMAIN/s: Oxoglutarate/iron-dependent oxygenase (InterPro:IPR005123); BEST Arabidopsis thaliana protein match is: 2-oxoglutarate (2OG) and Fe(II)-dependent oxygenase superfamily protein (TAIR:AT2G30830.1); Has 7865 Blast hits to 7837 proteins in 966 species: Archae - 0; Bacteria - 1060; Metazoa - 82; Fungi …
BnaA03g15210D	NA	NA	NA	NA	NA	NA	NA	NA	NA	NA	NA	NA	NA	NA	NA	38.7639	0	7.64008	7.6e-10	5.36e-09	64.1799	0	8.52392	2.9e-12	3.55e-11	131.456	0	9.4795	3.23e-15	5.16e-14	chrA03	7032093	7033488	-	1119	PF14226:non-haem dioxygenase in morphine synthesis N-terminal|PF03171:2OG-Fe(II) oxygenase superfamily	2OG-FeII_Oxy	GSBRNA2T00141990001	AT2G25450.1	protein_coding	2-oxoglutarate (2OG) and Fe(II)-dependent oxygenase superfamily protein	encodes a protein whose sequence is similar to ACC oxidase	2-oxoglutarate (2OG) and Fe(II)-dependent oxygenase superfamily protein; CONTAINS InterPro DOMAIN/s: Oxoglutarate/iron-dependent oxygenase (InterPro:IPR005123); BEST Arabidopsis thaliana protein match is: 2-oxoglutarate (2OG) and Fe(II)-dependent oxygenase superfamily protein (TAIR:AT2G30830.1); Has 7865 Blast hits to 7837 proteins in 966 species: Archae - 0; Bacteria - 1060; Metazoa - 82; Fungi …
BnaA03g17650D	NA	NA	NA	NA	NA	NA	NA	NA	NA	NA	NA	NA	NA	NA	NA	0.935196	0.34293	1.30567	0.583231	0.716569	3.35745	0	4.27796	0.0176703	0.0488374	0.707299	0.34588	0.956855	0.754476	1	chrA03	8301784	8304443	-	1062	PF14226:non-haem dioxygenase in morphine synthesis N-terminal|PF03171:2OG-Fe(II) oxygenase superfamily	2OG-FeII_Oxy	GSBRNA2T00124873001	AT2G38240.1	protein_coding	2-oxoglutarate (2OG) and Fe(II)-dependent oxygenase superfamily protein		2-oxoglutarate (2OG) and Fe(II)-dependent oxygenase superfamily protein; FUNCTIONS IN: oxidoreductase activity; INVOLVED IN: response to salt stress; EXPRESSED IN: 11 plant structures; EXPRESSED DURING: 6 growth stages; CONTAINS InterPro DOMAIN/s: Oxoglutarate/iron-dependent oxygenase (InterPro:IPR005123); BEST Arabidopsis thaliana protein match is: 2-oxoglutarate (2OG) and Fe(II)-dependent oxyge…
BnaA03g24390D	NA	NA	NA	NA	NA	1.12795	1.00024	0.202772	0.928435	0.95075	11.6545	4.93482	1.20269	0.270029	0.370057	NA	NA	NA	NA	NA	29.5059	0.914749	4.97194	1.85e-07	1.33e-06	35.9739	4.6244	2.89705	1.2e-06	7.5e-06	chrA03	11736967	11738410	+	909	PF14226:non-haem dioxygenase in morphine synthesis N-terminal	-	GSBRNA2T00151453001	AT4G10490.1	protein_coding	2-oxoglutarate (2OG) and Fe(II)-dependent oxygenase superfamily protein		2-oxoglutarate (2OG) and Fe(II)-dependent oxygenase superfamily protein; FUNCTIONS IN: oxidoreductase activity, acting on paired donors, with incorporation or reduction of molecular oxygen, 2-oxoglutarate as one donor, and incorporation of one atom each of oxygen into both donors, oxidoreductase activity; INVOLVED IN: secondary metabolic process; LOCATED IN: cellular_component unknown; CONTAINS I…
BnaA03g24410D	11.1285	0.332365	4.95577	0.000370342	0.00114943	72.0693	98.4555	-0.443435	0.108486	0.174508	116.989	127.612	-0.129453	0.665065	0.747054	7.81569	0.349962	4.36793	0.00252062	0.0079192	476.136	90.463	2.38964	1.22e-39	7.67e-38	666.484	119.594	2.48104	3.34e-42	2.52e-40	chrA03	11752618	11758900	+	1053	PF14226:non-haem dioxygenase in morphine synthesis N-terminal|PF03171:2OG-Fe(II) oxygenase superfamily	2OG-FeII_Oxy	GSBRNA2T00151456001	AT4G10500.1	protein_coding	2-oxoglutarate (2OG) and Fe(II)-dependent oxygenase superfamily protein		2-oxoglutarate (2OG) and Fe(II)-dependent oxygenase superfamily protein; FUNCTIONS IN: oxidoreductase activity, acting on paired donors, with incorporation or reduction of molecular oxygen, 2-oxoglutarate as one donor, and incorporation of one atom each of oxygen into both donors, oxidoreductase activity; INVOLVED IN: secondary metabolic process; EXPRESSED IN: 12 plant structures; EXPRESSED DURIN…
BnaA03g25870D	1.63538	5.95854	-1.86627	0.0948955	0.167804	3.32033	24.9392	-2.87319	3.35e-05	0.000109329	4.48665	44.9421	-3.3708	2.97e-09	1.54e-08	2.46984	6.28254	-1.34426	0.166206	0.289679	28.6185	22.9069	0.308453	0.46292	0.623131	26.2256	42.1181	-0.692315	0.0761718	0.163362	chrA03	12597840	12599565	-	960	PF03171:2OG-Fe(II) oxygenase superfamily|PF14226:non-haem dioxygenase in morphine synthesis N-terminal	2OG-FeII_Oxy	GSBRNA2T00151640001	AT4G03070.1	protein_coding	2-oxoglutarate (2OG) and Fe(II)-dependent oxygenase superfamily protein	Encodes a possible 2-oxoglutarate-dependent dioxygenase that is involved in glucosinolate biosynthesis. The gene is expressed in all ecotypes examined but the enzymatic activity has not been determined experimentally. In Col, there is one copy of this gene (aka AOP1.1) but Ler contains two copies, AOP1.1 and a tightly linked AOP1.2.	AOP1; FUNCTIONS IN: oxidoreductase activity, acting on paired donors, with incorporation or reduction of molecular oxygen, 2-oxoglutarate as one donor, and incorporation of one atom each of oxygen into both donors; INVOLVED IN: glucosinolate biosynthetic process; LOCATED IN: membrane; EXPRESSED IN: 22 plant structures; EXPRESSED DURING: 13 growth stages; CONTAINS InterPro DOMAIN/s: Oxoglutarate/i…
BnaA03g35030D	13.0989	23.3705	-0.834269	0.089914	0.160339	17.3722	28.9926	-0.719445	0.141665	0.218509	21.8233	55.9743	-1.37438	0.00168597	0.00426728	36.0413	24.6487	0.552191	0.17937	0.307206	16.9372	26.6437	-0.660929	0.1474	0.273336	103.71	52.4372	0.971404	0.00127243	0.00471271	chrA03	17102915	17104467	-	1062	PF14226:non-haem dioxygenase in morphine synthesis N-terminal|PF03171:2OG-Fe(II) oxygenase superfamily	2OG-FeII_Oxy	GSBRNA2T00137433001	AT3G19000.1	protein_coding	2-oxoglutarate (2OG) and Fe(II)-dependent oxygenase superfamily protein		2-oxoglutarate (2OG) and Fe(II)-dependent oxygenase superfamily protein; FUNCTIONS IN: oxidoreductase activity, acting on paired donors, with incorporation or reduction of molecular oxygen, 2-oxoglutarate as one donor, and incorporation of one atom each of oxygen into both donors, oxidoreductase activity, iron ion binding; INVOLVED IN: oxidation reduction; LOCATED IN: cellular_component unknown; …
BnaA03g35040D	6.88281	16.7458	-1.28099	0.0345865	0.0710251	9.70992	15.7751	-0.675537	0.236786	0.333201	15.0443	42.1722	-1.49907	0.000465536	0.00129533	20.2563	17.661	0.204405	0.700114	0.805808	13.3342	14.5133	-0.130197	0.803711	0.884429	58.0924	39.5109	0.543867	0.0974054	0.198791	chrA03	17107276	17108846	-	1062	PF14226:non-haem dioxygenase in morphine synthesis N-terminal|PF03171:2OG-Fe(II) oxygenase superfamily	2OG-FeII_Oxy	GSBRNA2T00137432001	AT3G19000.1	protein_coding	2-oxoglutarate (2OG) and Fe(II)-dependent oxygenase superfamily protein		2-oxoglutarate (2OG) and Fe(II)-dependent oxygenase superfamily protein; FUNCTIONS IN: oxidoreductase activity, acting on paired donors, with incorporation or reduction of molecular oxygen, 2-oxoglutarate as one donor, and incorporation of one atom each of oxygen into both donors, oxidoreductase activity, iron ion binding; INVOLVED IN: oxidation reduction; LOCATED IN: cellular_component unknown; …
BnaA03g42850D	100.988	11.7204	3.11078	5.37e-20	6.33e-19	40.4438	0.696379	5.88302	7.31e-08	3.27e-07	49.6518	0.368699	7.01978	1.18e-08	5.74e-08	16.0482	12.3565	0.382994	0.476138	0.625306	0.760936	0.642505	0.211399	0.932184	1	0.666959	0.34588	0.889251	0.754033	1	chrA03	21515720	21518843	-	933	PF14226:non-haem dioxygenase in morphine synthesis N-terminal|PF03171:2OG-Fe(II) oxygenase superfamily	2OG-FeII_Oxy	GSBRNA2T00151113001	AT4G16770.1	protein_coding	2-oxoglutarate (2OG) and Fe(II)-dependent oxygenase superfamily protein		2-oxoglutarate (2OG) and Fe(II)-dependent oxygenase superfamily protein; FUNCTIONS IN: oxidoreductase activity, acting on paired donors, with incorporation or reduction of molecular oxygen, 2-oxoglutarate as one donor, and incorporation of one atom each of oxygen into both donors, oxidoreductase activity, iron ion binding; INVOLVED IN: oxidation reduction, flavonoid biosynthetic process; LOCATED …
BnaA03g45910D	0.987597	7.68293	-2.96325	0.0137376	0.0314682	0.682556	6.06421	-3.23628	0.0202223	0.0404623	0.344432	0.737397	-1.14968	0.704169	1	8.16124	8.09905	0.00770896	0.991082	0.994029	1.41777	5.5721	-2.0029	0.0837309	0.176696	3.32422	0.691761	2.29113	0.171704	0.30662	chrA03	23431238	23432355	-	978	PF03171:2OG-Fe(II) oxygenase superfamily|PF14226:non-haem dioxygenase in morphine synthesis N-terminal	2OG-FeII_Oxy	GSBRNA2T00048852001	AT4G23340.1	protein_coding	2-oxoglutarate (2OG) and Fe(II)-dependent oxygenase superfamily protein		2-oxoglutarate (2OG) and Fe(II)-dependent oxygenase superfamily protein; FUNCTIONS IN: oxidoreductase activity; INVOLVED IN: metabolic process; LOCATED IN: cellular_component unknown; CONTAINS InterPro DOMAIN/s: Oxoglutarate/iron-dependent oxygenase (InterPro:IPR005123); BEST Arabidopsis thaliana protein match is: 2-oxoglutarate (2OG) and Fe(II)-dependent oxygenase superfamily protein (TAIR:AT5G5…
BnaA03g47270D	16.4211	15.3822	0.0945931	0.854065	0.902733	15.4085	13.7503	0.169463	0.744016	0.811357	22.8489	12.5634	0.873829	0.0690103	0.118904	346.911	16.2174	4.42161	4.65e-70	2.55e-68	171.954	12.6541	3.76932	8.9e-36	4.89e-34	229.645	11.7697	4.30257	1.65e-45	1.44e-43	chrA03	24220359	24221804	+	1065	PF03171:2OG-Fe(II) oxygenase superfamily|PF14226:non-haem dioxygenase in morphine synthesis N-terminal	2OG-FeII_Oxy	GSBRNA2T00049029001	AT4G25300.1	protein_coding	2-oxoglutarate (2OG) and Fe(II)-dependent oxygenase superfamily protein		2-oxoglutarate (2OG) and Fe(II)-dependent oxygenase superfamily protein; FUNCTIONS IN: oxidoreductase activity, acting on paired donors, with incorporation or reduction of molecular oxygen, 2-oxoglutarate as one donor, and incorporation of one atom each of oxygen into both donors, oxidoreductase activity; INVOLVED IN: flavonoid biosynthetic process; LOCATED IN: cellular_component unknown; CONTAIN…
BnaA03g47400D	NA	NA	NA	NA	NA	1.52752	0	2.977	0.281047	0.381153	3.40913	0	4.11408	0.0218033	0.0433012	NA	NA	NA	NA	NA	NA	NA	NA	NA	NA	NA	NA	NA	NA	NA	chrA03	24299824	24301224	-	1053	PF14226:non-haem dioxygenase in morphine synthesis N-terminal|PF03171:2OG-Fe(II) oxygenase superfamily	2OG-FeII_Oxy	GSBRNA2T00093619001	AT4G25420.1	protein_coding	2-oxoglutarate (2OG) and Fe(II)-dependent oxygenase superfamily protein	Encodes gibberellin 20-oxidase that is involved in the later steps of the gibberellin biosynthetic pathway. Regulated by a circadian clock. Weak expression response to far red light.	GA20OX1; CONTAINS InterPro DOMAIN/s: Isopenicillin N synthase (InterPro:IPR002283), Oxoglutarate/iron-dependent oxygenase (InterPro:IPR005123); BEST Arabidopsis thaliana protein match is: gibberellin 20 oxidase 2 (TAIR:AT5G51810.1); Has 8544 Blast hits to 8501 proteins in 990 species: Archae - 0; Bacteria - 1084; Metazoa - 124; Fungi - 981; Plants - 4942; Viruses - 0; Other Eukaryotes - 1413 (sou…
BnaA03g56140D	58.0101	188.768	-1.70103	3.82e-16	3.6e-15	41.7879	216.715	-2.39313	1.31e-25	2.04e-24	123.189	227.838	-0.893428	4.08e-05	0.000133298	11.1454	199.048	-4.1509	2.38e-42	7.28e-41	40.3143	199.279	-2.29185	2.14e-23	6.2e-22	23.9759	213.484	-3.14884	2.81e-25	9.39e-24	chrA03_random	573665	575145	-	1047	PF03171:2OG-Fe(II) oxygenase superfamily|PF14226:non-haem dioxygenase in morphine synthesis N-terminal	2OG-FeII_Oxy	GSBRNA2T00004329001	AT5G20400.1	protein_coding	2-oxoglutarate (2OG) and Fe(II)-dependent oxygenase superfamily protein	encodes a protein whose sequence is similar to flavanone 3 hydroxylase from Malus.	2-oxoglutarate (2OG) and Fe(II)-dependent oxygenase superfamily protein; CONTAINS InterPro DOMAIN/s: Oxoglutarate/iron-dependent oxygenase (InterPro:IPR005123); BEST Arabidopsis thaliana protein match is: 2-oxoglutarate (2OG) and Fe(II)-dependent oxygenase superfamily protein (TAIR:AT1G49390.1); Has 8498 Blast hits to 8450 proteins in 980 species: Archae - 0; Bacteria - 1051; Metazoa - 121; Fungi…
BnaA03g56210D	NA	NA	NA	NA	NA	NA	NA	NA	NA	NA	5.64748	0	4.85326	0.00262438	0.00640878	NA	NA	NA	NA	NA	NA	NA	NA	NA	NA	NA	NA	NA	NA	NA	chrA03_random	605921	606167	-	126	-	-	GSBRNA2T00017758001	AT5G59530.1	protein_coding	2-oxoglutarate (2OG) and Fe(II)-dependent oxygenase superfamily protein		2-oxoglutarate (2OG) and Fe(II)-dependent oxygenase superfamily protein; CONTAINS InterPro DOMAIN/s: Oxoglutarate/iron-dependent oxygenase (InterPro:IPR005123); BEST Arabidopsis thaliana protein match is: 2-oxoglutarate (2OG) and Fe(II)-dependent oxygenase superfamily protein (TAIR:AT5G59540.1); Has 1807 Blast hits to 1807 proteins in 277 species: Archae - 0; Bacteria - 0; Metazoa - 736; Fungi - …
BnaA03g56220D	10.1644	0	5.78633	4.09e-05	0.000146271	16.191	0	6.41836	1.55e-06	5.99e-06	21.6527	0	6.7892	2.06e-07	8.86e-07	NA	NA	NA	NA	NA	NA	NA	NA	NA	NA	NA	NA	NA	NA	NA	chrA03_random	606256	607379	-	879	PF03171:2OG-Fe(II) oxygenase superfamily|PF14226:non-haem dioxygenase in morphine synthesis N-terminal	2OG-FeII_Oxy	GSBRNA2T00017759001	AT5G59540.1	protein_coding	2-oxoglutarate (2OG) and Fe(II)-dependent oxygenase superfamily protein		2-oxoglutarate (2OG) and Fe(II)-dependent oxygenase superfamily protein; FUNCTIONS IN: oxidoreductase activity; INVOLVED IN: biological_process unknown; LOCATED IN: cellular_component unknown; EXPRESSED IN: 17 plant structures; EXPRESSED DURING: 9 growth stages; CONTAINS InterPro DOMAIN/s: Oxoglutarate/iron-dependent oxygenase (InterPro:IPR005123); BEST Arabidopsis thaliana protein match is: 2-ox…
BnaA03g57230D	516.737	0	11.4542	5.65e-22	7.38e-21	58.5845	0	8.2773	1.47e-11	9.3e-11	102.66	0	9.03238	8.01e-14	6.14e-13	86.2048	0	8.79439	3.06e-13	2.8e-12	5.74635	0	5.06512	0.00180882	0.00657126	1.92615	0	3.3935	0.128275	0.245815	chrA03_random	1055020	1057543	-	924	PF03171:2OG-Fe(II) oxygenase superfamily	2OG-FeII_Oxy	GSBRNA2T00059597001	AT4G03050.2	protein_coding	2-oxoglutarate (2OG) and Fe(II)-dependent oxygenase superfamily protein	Transcriptional silent in leaf tissues of ecotype Col. The transcribed allele in ecotype Ler encodes a 2-oxoglutarate-dependent dioxygenase which is involved in glucosinolate biosynthesis. The natural variation in this locus explains the diversification of hydroxyalkyl glucosinolates among different ecotypes of Arabidopsis.	AOP3; FUNCTIONS IN: oxidoreductase activity, iron ion binding; EXPRESSED IN: 6 plant structures; EXPRESSED DURING: 4 anthesis, petal differentiation and expansion stage, E expanded cotyledon stage; CONTAINS InterPro DOMAIN/s: Isopenicillin N synthase (InterPro:IPR002283), Oxoglutarate/iron-dependent oxygenase (InterPro:IPR005123); BEST Arabidopsis thaliana protein match is: 2-oxoglutarate (2OG) a…
BnaA04g06910D	48.1739	71.1837	-0.564247	0.0438432	0.08719	80.4561	302.025	-1.90764	4.4e-29	8.08e-28	163.563	469.456	-1.51716	1.64e-25	2.63e-24	71.1446	75.0435	-0.0773889	0.755662	0.845682	182.864	277.739	-0.608153	0.000130569	0.000606268	364.385	439.872	-0.270108	0.0361264	0.0886991	chrA04	5556773	5559610	+	1074	PF14226:non-haem dioxygenase in morphine synthesis N-terminal	-	GSBRNA2T00111194001	AT4G13400.1	protein_coding	2-oxoglutarate (2OG) and Fe(II)-dependent oxygenase superfamily protein		2-oxoglutarate (2OG) and Fe(II)-dependent oxygenase superfamily protein; BEST Arabidopsis thaliana protein match is: 2-oxoglutarate (2OG) and Fe(II)-dependent oxygenase superfamily protein (TAIR:AT3G63290.1); Has 390 Blast hits to 389 proteins in 142 species: Archae - 0; Bacteria - 106; Metazoa - 14; Fungi - 122; Plants - 74; Viruses - 0; Other Eukaryotes - 74 (source: NCBI BLink).
BnaA04g17880D	55.7407	14.6311	1.92691	1.5e-07	7.17e-07	24.2032	20.3409	0.247966	0.575197	0.669533	36.4412	32.1599	0.16454	0.657751	0.740699	36.6254	15.4244	1.24365	0.00366003	0.0110935	29.2505	18.7092	0.640363	0.12554	0.242005	39.6679	30.1315	0.380941	0.384074	0.549767	chrA04	14395945	14397403	-	1038	PF14226:non-haem dioxygenase in morphine synthesis N-terminal|PF03171:2OG-Fe(II) oxygenase superfamily	2OG-FeII_Oxy	GSBRNA2T00043396001	AT2G25450.1	protein_coding	2-oxoglutarate (2OG) and Fe(II)-dependent oxygenase superfamily protein	encodes a protein whose sequence is similar to ACC oxidase	2-oxoglutarate (2OG) and Fe(II)-dependent oxygenase superfamily protein; CONTAINS InterPro DOMAIN/s: Oxoglutarate/iron-dependent oxygenase (InterPro:IPR005123); BEST Arabidopsis thaliana protein match is: 2-oxoglutarate (2OG) and Fe(II)-dependent oxygenase superfamily protein (TAIR:AT2G30830.1); Has 7865 Blast hits to 7837 proteins in 966 species: Archae - 0; Bacteria - 1060; Metazoa - 82; Fungi …
BnaA04g21880D	NA	NA	NA	NA	NA	0	237.178	-10.399	4.63e-18	4.72e-17	0	278.979	-10.6888	9.05e-19	9.72e-18	1.91377	0.363121	2.33339	0.300075	0.449891	74.8911	217.925	-1.53941	0.000720917	0.00287052	51.3433	261.41	-2.34484	2.77e-15	4.44e-14	chrA04	16619426	16621426	-	1065	PF03171:2OG-Fe(II) oxygenase superfamily|PF14226:non-haem dioxygenase in morphine synthesis N-terminal	2OG-FeII_Oxy	GSBRNA2T00005388001	AT2G38240.1	protein_coding	2-oxoglutarate (2OG) and Fe(II)-dependent oxygenase superfamily protein		2-oxoglutarate (2OG) and Fe(II)-dependent oxygenase superfamily protein; FUNCTIONS IN: oxidoreductase activity; INVOLVED IN: response to salt stress; EXPRESSED IN: 11 plant structures; EXPRESSED DURING: 6 growth stages; CONTAINS InterPro DOMAIN/s: Oxoglutarate/iron-dependent oxygenase (InterPro:IPR005123); BEST Arabidopsis thaliana protein match is: 2-oxoglutarate (2OG) and Fe(II)-dependent oxyge…
BnaA04g25870D	35.7386	12.3328	1.53427	0.000347337	0.00108291	53.5084	7.29355	2.88675	2.04e-10	1.16e-09	24.0126	11.4573	1.07308	0.0308205	0.0588193	39.3384	13.0071	1.59521	0.000104106	0.000418419	29.5229	6.7117	2.15489	4.07e-05	0.000206817	27.6069	10.7321	1.36973	0.00694979	0.0215075	chrA04	18464918	18466408	+	1071	PF14226:non-haem dioxygenase in morphine synthesis N-terminal|PF03171:2OG-Fe(II) oxygenase superfamily	2OG-FeII_Oxy	GSBRNA2T00045195001	AT2G44800.1	protein_coding	2-oxoglutarate (2OG) and Fe(II)-dependent oxygenase superfamily protein		2-oxoglutarate (2OG) and Fe(II)-dependent oxygenase superfamily protein; FUNCTIONS IN: oxidoreductase activity, acting on paired donors, with incorporation or reduction of molecular oxygen, 2-oxoglutarate as one donor, and incorporation of one atom each of oxygen into both donors, oxidoreductase activity; INVOLVED IN: biological_process unknown; LOCATED IN: cellular_component unknown; CONTAINS In…
BnaA04g27300D	23.9103	11.7411	1.02969	0.0418627	0.0838361	22.6992	5.25315	2.13114	0.000567357	0.00154735	20.0844	4.39664	2.15507	0.000868952	0.00231147	23.5834	12.3819	0.934736	0.0498759	0.109506	9.05994	4.84376	0.9148	0.237678	0.389276	4.58342	4.11836	0.132171	0.889691	0.9351	chrA04_random	28415	30291	+	1074	PF03171:2OG-Fe(II) oxygenase superfamily|PF14226:non-haem dioxygenase in morphine synthesis N-terminal	2OG-FeII_Oxy	GSBRNA2T00020406001	AT3G60290.1	protein_coding	2-oxoglutarate (2OG) and Fe(II)-dependent oxygenase superfamily protein		2-oxoglutarate (2OG) and Fe(II)-dependent oxygenase superfamily protein; FUNCTIONS IN: oxidoreductase activity, acting on paired donors, with incorporation or reduction of molecular oxygen, 2-oxoglutarate as one donor, and incorporation of one atom each of oxygen into both donors, oxidoreductase activity; INVOLVED IN: response to karrikin, biosynthetic process; LOCATED IN: cellular_component unkn…
BnaA05g07660D	28.2236	4.69771	2.59172	9.66e-06	3.75e-05	3.35671	5.04996	-0.63084	0.531218	0.630802	11.7236	13.2444	-0.188544	0.735856	0.804071	0.636289	4.9512	-2.97926	0.0394098	0.0896986	2.55917	4.63333	-0.898402	0.411289	0.576118	0	12.4116	-6.10251	1.2e-05	6.46e-05	chrA05	4167701	4170200	-	1107	PF03171:2OG-Fe(II) oxygenase superfamily|PF14226:non-haem dioxygenase in morphine synthesis N-terminal	2OG-FeII_Oxy	GSBRNA2T00117048001	AT2G36690.1	protein_coding	2-oxoglutarate (2OG) and Fe(II)-dependent oxygenase superfamily protein		2-oxoglutarate (2OG) and Fe(II)-dependent oxygenase superfamily protein; FUNCTIONS IN: oxidoreductase activity, acting on paired donors, with incorporation or reduction of molecular oxygen, 2-oxoglutarate as one donor, and incorporation of one atom each of oxygen into both donors, oxidoreductase activity; INVOLVED IN: biosynthetic process; LOCATED IN: cellular_component unknown; EXPRESSED IN: hyp…
BnaA05g18290D	336.777	430.991	-0.356318	0.00136515	0.00385323	392.659	936.726	-1.25291	2.52e-31	5.05e-30	470.157	1161.58	-1.30669	1.87e-33	4.32e-32	411.987	454.432	-0.141862	0.150916	0.268629	652.2	861.516	-0.402439	8.36e-05	0.00040255	796.802	1088.37	-0.450429	2.55e-05	0.000130013	chrA05	13551894	13554251	-	1011	PF03171:2OG-Fe(II) oxygenase superfamily|PF14226:non-haem dioxygenase in morphine synthesis N-terminal	2OG-FeII_Oxy	GSBRNA2T00040255001	AT1G35190.1	protein_coding	2-oxoglutarate (2OG) and Fe(II)-dependent oxygenase superfamily protein		2-oxoglutarate (2OG) and Fe(II)-dependent oxygenase superfamily protein; FUNCTIONS IN: oxidoreductase activity, acting on paired donors, with incorporation or reduction of molecular oxygen, 2-oxoglutarate as one donor, and incorporation of one atom each of oxygen into both donors, oxidoreductase activity, iron ion binding; INVOLVED IN: oxidation reduction, alkaloid biosynthetic process; LOCATED I…
BnaA05g19720D	350.825	393.125	-0.164459	0.184371	0.288689	238.532	114.897	1.05347	7.93e-09	3.89e-08	597.59	206.978	1.52397	3.06e-24	4.57e-23	67.2094	414.491	-2.62047	1.09e-55	4.52e-54	34.471	105.651	-1.60491	7.25e-09	6.2e-08	54.9864	193.935	-1.8206	8.48e-17	1.54e-15	chrA05	15096996	15099069	-	1092	PF03171:2OG-Fe(II) oxygenase superfamily|PF14226:non-haem dioxygenase in morphine synthesis N-terminal	2OG-FeII_Oxy	GSBRNA2T00066304001	AT3G21420.1	protein_coding	2-oxoglutarate (2OG) and Fe(II)-dependent oxygenase superfamily protein		2-oxoglutarate (2OG) and Fe(II)-dependent oxygenase superfamily protein; FUNCTIONS IN: oxidoreductase activity; INVOLVED IN: metabolic process; LOCATED IN: cellular_component unknown; EXPRESSED IN: 16 plant structures; EXPRESSED DURING: 8 growth stages; CONTAINS InterPro DOMAIN/s: Oxoglutarate/iron-dependent oxygenase (InterPro:IPR005123); BEST Arabidopsis thaliana protein match is: senescence-re…
BnaA05g20100D	358.82	64.6168	2.47173	5.17e-49	1.64e-47	144.152	18.4756	2.96003	1.4e-24	2.09e-23	107.471	7.57214	3.84915	1.77e-18	1.86e-17	53.538	68.1355	-0.34836	0.166219	0.289694	54.8881	17.0036	1.69046	2.65e-06	1.62e-05	4.21191	7.09545	-0.737558	0.382	0.547842	chrA05	15559975	15562212	-	1245	PF13621:Cupin-like domain	-	GSBRNA2T00009267001	AT3G20810.1	protein_coding	2-oxoglutarate (2OG) and Fe(II)-dependent oxygenase superfamily protein	JMJD5 encodes a protein which contains a jumonji-C (jmjC) domain. The jumonji-C is frequently found in proteins with histone demethylase activity. jmjd5 mutant plants have a short-period circadian phenotype.	2-oxoglutarate (2OG) and Fe(II)-dependent oxygenase superfamily protein; CONTAINS InterPro DOMAIN/s: Transcription factor jumonji/aspartyl beta-hydroxylase (InterPro:IPR003347); BEST Arabidopsis thaliana protein match is: 2-oxoglutarate (2OG) and Fe(II)-dependent oxygenase superfamily protein (TAIR:AT5G19840.2); Has 1946 Blast hits to 1923 proteins in 341 species: Archae - 0; Bacteria - 483; Meta…
BnaA05g21110D	886.988	318.161	1.47946	2.44e-49	7.83e-48	330.948	1177.94	-1.8295	2.53e-69	1.66e-67	1314.97	1872.38	-0.510147	7.21e-06	2.6e-05	118.364	335.474	-1.49972	6.74e-23	1.08e-21	980.17	1083.44	-0.146652	0.199515	0.342758	1225.55	1754.46	-0.517533	2.89e-06	1.71e-05	chrA05	16364027	16365663	+	1050	PF03171:2OG-Fe(II) oxygenase superfamily|PF14226:non-haem dioxygenase in morphine synthesis N-terminal	2OG-FeII_Oxy	GSBRNA2T00154020001	AT3G19010.1	protein_coding	2-oxoglutarate (2OG) and Fe(II)-dependent oxygenase superfamily protein		2-oxoglutarate (2OG) and Fe(II)-dependent oxygenase superfamily protein; FUNCTIONS IN: flavonol synthase activity, oxidoreductase activity, iron ion binding; INVOLVED IN: oxidation reduction, flavonoid biosynthetic process; LOCATED IN: cellular_component unknown; EXPRESSED IN: 24 plant structures; EXPRESSED DURING: 15 growth stages; CONTAINS InterPro DOMAIN/s: Isopenicillin N synthase (InterPro:I…
BnaA05g21130D	6.88865	66.0849	-3.26243	1.25e-14	1.06e-13	3.92069	8.59248	-1.15246	0.173624	0.258501	5.60823	5.81491	-0.0473181	0.954787	0.968071	120.717	69.6776	0.794243	0.000401238	0.00146732	96.1022	7.89581	3.60908	1.31e-20	3.18e-19	76.8236	5.44675	3.84683	1.56e-16	2.77e-15	chrA05	16373485	16374831	+	1059	PF14226:non-haem dioxygenase in morphine synthesis N-terminal|PF03171:2OG-Fe(II) oxygenase superfamily	2OG-FeII_Oxy	GSBRNA2T00154018001	AT3G19000.1	protein_coding	2-oxoglutarate (2OG) and Fe(II)-dependent oxygenase superfamily protein		2-oxoglutarate (2OG) and Fe(II)-dependent oxygenase superfamily protein; FUNCTIONS IN: oxidoreductase activity, acting on paired donors, with incorporation or reduction of molecular oxygen, 2-oxoglutarate as one donor, and incorporation of one atom each of oxygen into both donors, oxidoreductase activity, iron ion binding; INVOLVED IN: oxidation reduction; LOCATED IN: cellular_component unknown; …
BnaA05g36620D	140.347	210.214	-0.5829	0.000183827	0.00059815	170.772	137.661	0.312588	0.0821274	0.137655	142.88	138.212	0.0505195	0.795145	0.850768	73.164	221.663	-1.59882	1.33e-20	1.92e-19	67.7083	126.683	-0.911238	6.77e-05	0.000332068	90.9434	129.492	-0.512572	0.0167635	0.0462852	chrA05_random	2560660	2561891	-	975	PF02668:Taurine catabolism dioxygenase TauD, TfdA family	-	GSBRNA2T00003483001	AT3G21360.1	protein_coding	2-oxoglutarate (2OG) and Fe(II)-dependent oxygenase superfamily protein		2-oxoglutarate (2OG) and Fe(II)-dependent oxygenase superfamily protein; FUNCTIONS IN: oxidoreductase activity; INVOLVED IN: oxidation reduction; LOCATED IN: nucleus; EXPRESSED IN: 21 plant structures; EXPRESSED DURING: 13 growth stages; CONTAINS InterPro DOMAIN/s: Taurine catabolism dioxygenase TauD/TfdA (InterPro:IPR003819); Has 1029 Blast hits to 1021 proteins in 229 species: Archae - 0; Bacte…
BnaA06g01840D	NA	NA	NA	NA	NA	0	3.8604	-4.44907	0.0119554	0.0252707	0	6.12404	-5.17117	0.00109477	0.00286326	NA	NA	NA	NA	NA	6.44249	3.55876	0.85777	0.345226	0.509672	8.66585	5.73625	0.59815	0.43745	0.599195	chrA06	1082606	1083700	-	870	PF14226:non-haem dioxygenase in morphine synthesis N-terminal	-	GSBRNA2T00011472001	AT1G52810.1	protein_coding	2-oxoglutarate (2OG) and Fe(II)-dependent oxygenase superfamily protein		2-oxoglutarate (2OG) and Fe(II)-dependent oxygenase superfamily protein; BEST Arabidopsis thaliana protein match is: 2-oxoglutarate (2OG) and Fe(II)-dependent oxygenase superfamily protein (TAIR:AT1G52820.1); Has 2468 Blast hits to 2418 proteins in 287 species: Archae - 0; Bacteria - 86; Metazoa - 3; Fungi - 57; Plants - 2253; Viruses - 0; Other Eukaryotes - 69 (source: NCBI BLink).
BnaA06g01850D	0.328787	17.02	-5.59377	2.34e-05	8.62e-05	0.300675	34.8288	-6.66563	1.07e-07	4.7e-07	0	53.1499	-8.2937	1.5e-11	9.6e-11	1.56985	17.9504	-3.5238	3.6e-05	0.000154763	5.67109	32.0554	-2.51997	3.89e-06	2.32e-05	6.65902	49.8026	-2.91775	5.1e-10	4.85e-09	chrA06	1085120	1086357	-	507	PF03171:2OG-Fe(II) oxygenase superfamily	2OG-FeII_Oxy	GSBRNA2T00011471001	AT1G52800.1	protein_coding	2-oxoglutarate (2OG) and Fe(II)-dependent oxygenase superfamily protein		2-oxoglutarate (2OG) and Fe(II)-dependent oxygenase superfamily protein; FUNCTIONS IN: oxidoreductase activity; LOCATED IN: cellular_component unknown; EXPRESSED IN: stem, root; CONTAINS InterPro DOMAIN/s: Oxoglutarate/iron-dependent oxygenase (InterPro:IPR005123); BEST Arabidopsis thaliana protein match is: 2-oxoglutarate (2OG) and Fe(II)-dependent oxygenase superfamily protein (TAIR:AT1G52790.1…
BnaA06g03370D	2.30003	4.66037	-1.02108	0.34815	0.475568	1.70962	23.1575	-3.85164	2.73e-06	1.02e-05	7.96102	31.3701	-2.00999	8.68e-05	0.000269824	1.27421	4.91604	-1.96584	0.113578	0.215468	4.99331	21.2965	-2.1207	0.0006897	0.00275669	7.54209	29.3937	-1.96422	9.55e-05	0.000442732	chrA06	2059111	2061705	-	1554	PF13532:2OG-Fe(II) oxygenase superfamily|PF01277:Oleosin	-	GSBRNA2T00037670001	AT1G48980.1	protein_coding	2-oxoglutarate (2OG) and Fe(II)-dependent oxygenase superfamily protein		2-oxoglutarate (2OG) and Fe(II)-dependent oxygenase superfamily protein; FUNCTIONS IN: oxidoreductase activity; INVOLVED IN: biological_process unknown; LOCATED IN: cellular_component unknown; EXPRESSED IN: 12 plant structures; EXPRESSED DURING: LP.04 four leaves visible, 4 anthesis, LP.02 two leaves visible, LP.12 twelve leaves visible, D bilateral stage; CONTAINS InterPro DOMAIN/s: Oxoglutarate…
BnaA06g08950D	4.26296	0	4.5327	0.00710152	0.0173869	6.8163	0.333414	4.22754	0.00587023	0.0132367	0.923832	0	2.23205	0.424469	1	8.65388	0	5.4799	0.000155378	0.000608356	4.8649	0.304916	3.86058	0.018881	0.0517031	2.65131	0	3.84614	0.0543998	0.124307	chrA06	4855679	4856154	-	384	PF14226:non-haem dioxygenase in morphine synthesis N-terminal	-	GSBRNA2T00092344001	AT1G14120.1	protein_coding	2-oxoglutarate (2OG) and Fe(II)-dependent oxygenase superfamily protein		2-oxoglutarate (2OG) and Fe(II)-dependent oxygenase superfamily protein; FUNCTIONS IN: oxidoreductase activity, acting on paired donors, with incorporation or reduction of molecular oxygen, 2-oxoglutarate as one donor, and incorporation of one atom each of oxygen into both donors, oxidoreductase activity; INVOLVED IN: biological_process unknown; LOCATED IN: cellular_component unknown; EXPRESSED I…
BnaA06g08960D	39.6911	4.96892	2.99032	1.03e-08	5.51e-08	82.2968	2.02486	5.32715	7.98e-16	6.97e-15	14.2594	14.2518	0.0190393	0.978136	0.984347	158.063	5.23968	4.90595	8.57e-32	1.93e-30	116.515	1.85929	5.95139	1.34e-20	3.23e-19	41.2005	13.3478	1.6442	0.000826091	0.00317962	chrA06	4869256	4871005	-	912	PF03171:2OG-Fe(II) oxygenase superfamily|PF14226:non-haem dioxygenase in morphine synthesis N-terminal	2OG-FeII_Oxy	GSBRNA2T00092343001	AT1G14120.1	protein_coding	2-oxoglutarate (2OG) and Fe(II)-dependent oxygenase superfamily protein		2-oxoglutarate (2OG) and Fe(II)-dependent oxygenase superfamily protein; FUNCTIONS IN: oxidoreductase activity, acting on paired donors, with incorporation or reduction of molecular oxygen, 2-oxoglutarate as one donor, and incorporation of one atom each of oxygen into both donors, oxidoreductase activity; INVOLVED IN: biological_process unknown; LOCATED IN: cellular_component unknown; EXPRESSED I…
BnaA06g11480D	46.5649	16.725	1.47908	5.34e-05	0.000187947	9.46432	9.53209	-0.0122892	0.984579	0.9894	77.143	22.5583	1.78276	1.06e-08	5.17e-08	56.0036	17.6356	1.66746	2.08e-06	1.04e-05	27.1923	8.7606	1.6349	0.000957054	0.00370587	46.178	21.1338	1.13255	0.00216705	0.00761888	chrA06	5973529	5975282	+	1104	PF14226:non-haem dioxygenase in morphine synthesis N-terminal|PF03171:2OG-Fe(II) oxygenase superfamily	2OG-FeII_Oxy	GSBRNA2T00058023001	AT1G17010.1	protein_coding	2-oxoglutarate (2OG) and Fe(II)-dependent oxygenase superfamily protein		2-oxoglutarate (2OG) and Fe(II)-dependent oxygenase superfamily protein; FUNCTIONS IN: oxidoreductase activity, acting on paired donors, with incorporation or reduction of molecular oxygen, 2-oxoglutarate as one donor, and incorporation of one atom each of oxygen into both donors, oxidoreductase activity, iron ion binding; INVOLVED IN: oxidation reduction, flavonoid biosynthetic process; LOCATED …
BnaA06g14340D	58.726	25.3588	1.21129	0.000134152	0.000446014	45.7976	43.4702	0.0685599	0.820205	0.869899	58.1472	32.1289	0.873466	0.00928095	0.0201437	6.15046	26.7371	-2.10959	8.18e-05	0.000334752	7.76663	39.9842	-2.384	4.32e-07	2.95e-06	16.6957	30.1047	-0.83972	0.0692715	0.151394	chrA06	7736561	7738900	-	876	PF13640:2OG-Fe(II) oxygenase superfamily	-	GSBRNA2T00042940001	AT1G20270.1	protein_coding	2-oxoglutarate (2OG) and Fe(II)-dependent oxygenase superfamily protein		2-oxoglutarate (2OG) and Fe(II)-dependent oxygenase superfamily protein; FUNCTIONS IN: oxidoreductase activity, acting on paired donors, with incorporation or reduction of molecular oxygen, 2-oxoglutarate as one donor, and incorporation of one atom each of oxygen into both donors, oxidoreductase activity, oxidoreductase activity, acting on paired donors, with incorporation or reduction of molecul…
BnaA06g20450D	48.8735	33.6453	0.53751	0.0807907	0.146694	66.7056	24.2568	1.44587	2.1e-05	7.03e-05	62.6136	60.0555	0.0553455	0.831603	0.879785	104.685	35.4746	1.5598	4.88e-10	3.5e-09	122.549	22.2884	2.44589	2.56e-17	4.83e-16	145.954	56.2703	1.37371	3.36e-10	3.26e-09	chrA06	13930382	13935572	+	1014	PF14226:non-haem dioxygenase in morphine synthesis N-terminal|PF03171:2OG-Fe(II) oxygenase superfamily	2OG-FeII_Oxy	GSBRNA2T00016296001	AT3G46490.1	protein_coding	2-oxoglutarate (2OG) and Fe(II)-dependent oxygenase superfamily protein		2-oxoglutarate (2OG) and Fe(II)-dependent oxygenase superfamily protein; FUNCTIONS IN: oxidoreductase activity, acting on paired donors, with incorporation or reduction of molecular oxygen, 2-oxoglutarate as one donor, and incorporation of one atom each of oxygen into both donors, oxidoreductase activity, iron ion binding; INVOLVED IN: oxidation reduction, secondary metabolic process; LOCATED IN:…
BnaA06g25630D	63.9982	268.516	-2.06966	3.36e-27	5.49e-26	106.008	662.262	-2.63859	4.84e-72	3.43e-70	120.205	1002.13	-3.06349	8.61e-105	1.61e-102	156.48	283.097	-0.855909	2.82e-09	1.89e-08	573.164	609.07	-0.0902684	0.444202	0.606228	623.223	938.967	-0.591607	2.42e-07	1.66e-06	chrA06	17740227	17742261	-	882	PF13640:2OG-Fe(II) oxygenase superfamily	-	GSBRNA2T00042094001	AT2G17720.1	protein_coding	2-oxoglutarate (2OG) and Fe(II)-dependent oxygenase superfamily protein	Encodes a prolyl 4-hydroxylase that modifies the extensin proteins in root hair cells.	2-oxoglutarate (2OG) and Fe(II)-dependent oxygenase superfamily protein; FUNCTIONS IN: oxidoreductase activity, acting on paired donors, with incorporation or reduction of molecular oxygen, 2-oxoglutarate as one donor, and incorporation of one atom each of oxygen into both donors, oxidoreductase activity, oxidoreductase activity, acting on paired donors, with incorporation or reduction of molecul…
BnaA06g27000D	27.5364	94.4643	-1.77726	1.41e-08	7.45e-08	387.578	572.508	-0.561044	0.000142774	0.00042602	515.687	333.938	0.627583	1.25e-05	4.36e-05	144.743	99.6153	0.541289	0.00709713	0.0200863	846.002	526.743	0.685741	3.48e-07	2.41e-06	352.814	312.864	0.174358	0.28404	0.444709	chrA06	18537568	18542800	+	1026	PF14226:non-haem dioxygenase in morphine synthesis N-terminal|PF03171:2OG-Fe(II) oxygenase superfamily	2OG-FeII_Oxy	GSBRNA2T00147543001	AT5G24530.1	protein_coding	2-oxoglutarate (2OG) and Fe(II)-dependent oxygenase superfamily protein	Encodes a putative 2OG-Fe(II) oxygenase that is defense-associated but required for susceptibility to downy mildew.	DOWNY MILDEW RESISTANT 6 (DMR6); FUNCTIONS IN: oxidoreductase activity, acting on paired donors, with incorporation or reduction of molecular oxygen, 2-oxoglutarate as one donor, and incorporation of one atom each of oxygen into both donors, oxidoreductase activity; INVOLVED IN: response to fungus, response to bacterium, flavonoid biosynthetic process; LOCATED IN: cellular_component unknown; EXPR…
BnaA06g30480D	281.682	338.842	-0.266388	0.0309783	0.0645995	301.482	846.27	-1.48802	4.53e-37	1.14e-35	506.985	1890.65	-1.89783	2.16e-47	8.17e-46	374.74	357.28	0.0702483	0.547309	0.687207	968.672	778.159	0.314314	0.00463016	0.0151774	2288.13	1771.55	0.370008	0.00252854	0.00875051	chrA06	20573080	20575170	+	1080	-	-	GSBRNA2T00144453001	AT5G48020.1	protein_coding	2-oxoglutarate (2OG) and Fe(II)-dependent oxygenase superfamily protein		2-oxoglutarate (2OG) and Fe(II)-dependent oxygenase superfamily protein; Has 30201 Blast hits to 17322 proteins in 780 species: Archae - 12; Bacteria - 1396; Metazoa - 17338; Fungi - 3422; Plants - 5037; Viruses - 0; Other Eukaryotes - 2996 (source: NCBI BLink).
BnaA06g37440D	0.328787	1.66626	-2.2418	0.282051	0.404566	2.89363	2.09949	0.467714	0.705293	0.779628	6.16662	7.19423	-0.243429	0.746972	0.812392	3.42182	1.75594	0.961742	0.428683	0.58233	11.5877	1.93328	2.59926	0.00337207	0.0114516	21.0776	6.74058	1.62159	0.00720596	0.0221837	chrA06_random	11388	12478	+	933	PF03171:2OG-Fe(II) oxygenase superfamily|PF14226:non-haem dioxygenase in morphine synthesis N-terminal	2OG-FeII_Oxy	GSBRNA2T00072083001	AT1G52790.1	protein_coding	2-oxoglutarate (2OG) and Fe(II)-dependent oxygenase superfamily protein	encodes a putative oxidoreductase, 2OG-Fe(II) oxygenase family protein, similar to GS-AOP loci (GI:16118889, GI:16118887, GI:16118891, GI:16118893); contains PF03171 2OG-Fe(II) oxygenase superfamily domain	2-oxoglutarate (2OG) and Fe(II)-dependent oxygenase superfamily protein; FUNCTIONS IN: oxidoreductase activity; LOCATED IN: cellular_component unknown; EXPRESSED IN: root, synergid; CONTAINS InterPro DOMAIN/s: Oxoglutarate/iron-dependent oxygenase (InterPro:IPR005123); BEST Arabidopsis thaliana protein match is: 2-oxoglutarate (2OG) and Fe(II)-dependent oxygenase superfamily protein (TAIR:AT1G528…
BnaA07g02890D	77.0421	72.6458	0.0842082	0.727902	0.812626	146.867	397.574	-1.43282	2.09e-21	2.64e-20	131.091	581.924	-2.15598	7.53e-45	2.63e-43	37.9255	76.5838	-1.01335	0.000230044	0.000874937	157.174	365.581	-1.22158	1.48e-15	2.42e-14	229.948	545.24	-1.24724	1.05e-19	2.41e-18	chrA07	2508018	2510136	+	882	PF13640:2OG-Fe(II) oxygenase superfamily	-	GSBRNA2T00026577001	AT2G17720.1	protein_coding	2-oxoglutarate (2OG) and Fe(II)-dependent oxygenase superfamily protein	Encodes a prolyl 4-hydroxylase that modifies the extensin proteins in root hair cells.	2-oxoglutarate (2OG) and Fe(II)-dependent oxygenase superfamily protein; FUNCTIONS IN: oxidoreductase activity, acting on paired donors, with incorporation or reduction of molecular oxygen, 2-oxoglutarate as one donor, and incorporation of one atom each of oxygen into both donors, oxidoreductase activity, oxidoreductase activity, acting on paired donors, with incorporation or reduction of molecul…
BnaA07g33490D	16.3999	0	6.47638	1e-06	4.37e-06	21.0959	8.5873	1.30058	0.0175379	0.0356447	50.0965	12.1208	2.0511	7.63e-07	3.08e-06	5.89167	0	4.92438	0.00142094	0.00469756	8.78951	7.89293	0.166173	0.812851	0.88986	12.877	11.3586	0.190933	0.765566	0.858789	chrA07	22967950	22969250	-	951	PF03171:2OG-Fe(II) oxygenase superfamily|PF14226:non-haem dioxygenase in morphine synthesis N-terminal	2OG-FeII_Oxy	GSBRNA2T00146516001	AT1G77330.1	protein_coding	2-oxoglutarate (2OG) and Fe(II)-dependent oxygenase superfamily protein	similar to 1-aminocyclopropane-1-carboxylate oxidase GI:3386565 from (Sorghum bicolor)	2-oxoglutarate (2OG) and Fe(II)-dependent oxygenase superfamily protein; CONTAINS InterPro DOMAIN/s: Oxoglutarate/iron-dependent oxygenase (InterPro:IPR005123); BEST Arabidopsis thaliana protein match is: ACC oxidase 2 (TAIR:AT1G62380.1); Has 8581 Blast hits to 8541 proteins in 996 species: Archae - 0; Bacteria - 1106; Metazoa - 118; Fungi - 1011; Plants - 4940; Viruses - 0; Other Eukaryotes - 14…
BnaA07g39110D	11.1339	28.6346	-1.36274	0.0043469	0.0111709	3.81434	17.3764	-2.19274	0.00159605	0.004021	10.3249	9.11781	0.177721	0.773101	0.833278	20.2689	30.1937	-0.576651	0.137756	0.250417	16.9674	15.9851	0.0829275	0.875233	0.929651	19.7045	8.54295	1.20553	0.0326074	0.0814443	chrA07_random	1988856	1990227	+	1077	PF14226:non-haem dioxygenase in morphine synthesis N-terminal|PF03171:2OG-Fe(II) oxygenase superfamily	2OG-FeII_Oxy	GSBRNA2T00006974001	AT1G78550.1	protein_coding	2-oxoglutarate (2OG) and Fe(II)-dependent oxygenase superfamily protein		2-oxoglutarate (2OG) and Fe(II)-dependent oxygenase superfamily protein; FUNCTIONS IN: oxidoreductase activity, iron ion binding; INVOLVED IN: oxidation reduction; EXPRESSED IN: 22 plant structures; EXPRESSED DURING: 13 growth stages; CONTAINS InterPro DOMAIN/s: Isopenicillin N synthase (InterPro:IPR002283), Oxoglutarate/iron-dependent oxygenase (InterPro:IPR005123); BEST Arabidopsis thaliana pro…
BnaA08g01660D	0	20.9729	-6.85749	2.69e-07	1.25e-06	1.94777	24.965	-3.70964	1.27e-06	4.96e-06	0	48.3383	-8.15757	5.06e-11	3.09e-10	5.90518	22.1009	-1.90353	0.00277009	0.00862587	7.87724	22.9479	-1.53825	0.00485878	0.0158376	11.4989	45.2829	-1.97978	4.94e-06	2.84e-05	chrA08	1359279	1361355	+	981	PF14226:non-haem dioxygenase in morphine synthesis N-terminal|PF03171:2OG-Fe(II) oxygenase superfamily	2OG-FeII_Oxy	GSBRNA2T00114242001	AT3G46490.1	protein_coding	2-oxoglutarate (2OG) and Fe(II)-dependent oxygenase superfamily protein		2-oxoglutarate (2OG) and Fe(II)-dependent oxygenase superfamily protein; FUNCTIONS IN: oxidoreductase activity, acting on paired donors, with incorporation or reduction of molecular oxygen, 2-oxoglutarate as one donor, and incorporation of one atom each of oxygen into both donors, oxidoreductase activity, iron ion binding; INVOLVED IN: oxidation reduction, secondary metabolic process; LOCATED IN:…
BnaA08g04730D	49.1854	25.3203	0.957029	0.00764141	0.0185615	44.1776	21.9	1.0125	0.00497053	0.011379	26.8774	9.11781	1.54897	0.00180519	0.00454543	23.4282	26.6872	-0.190032	0.656798	0.773493	13.7415	20.1354	-0.54896	0.254815	0.409104	14.1204	8.54295	0.71855	0.218993	0.367993	chrA08	4539429	4542301	+	1311	PF13640:2OG-Fe(II) oxygenase superfamily	-	GSBRNA2T00092033001	AT1G20270.1	protein_coding	2-oxoglutarate (2OG) and Fe(II)-dependent oxygenase superfamily protein		2-oxoglutarate (2OG) and Fe(II)-dependent oxygenase superfamily protein; FUNCTIONS IN: oxidoreductase activity, acting on paired donors, with incorporation or reduction of molecular oxygen, 2-oxoglutarate as one donor, and incorporation of one atom each of oxygen into both donors, oxidoreductase activity, oxidoreductase activity, acting on paired donors, with incorporation or reduction of molecul…
BnaA08g14520D	42.5964	152.208	-1.83666	2.03e-15	1.82e-14	111.652	627.837	-2.47695	3.69e-50	1.43e-48	316.865	1198.6	-1.92194	2.5e-42	7.97e-41	67.229	160.482	-1.25464	3.32e-11	2.61e-10	331.93	577.349	-0.803122	4.7e-09	4.12e-08	411.098	1123.06	-1.45125	2.46e-20	5.9e-19	chrA08	12271755	12273139	-	1077	PF03171:2OG-Fe(II) oxygenase superfamily|PF14226:non-haem dioxygenase in morphine synthesis N-terminal	2OG-FeII_Oxy	GSBRNA2T00027343001	AT4G25300.1	protein_coding	2-oxoglutarate (2OG) and Fe(II)-dependent oxygenase superfamily protein		2-oxoglutarate (2OG) and Fe(II)-dependent oxygenase superfamily protein; FUNCTIONS IN: oxidoreductase activity, acting on paired donors, with incorporation or reduction of molecular oxygen, 2-oxoglutarate as one donor, and incorporation of one atom each of oxygen into both donors, oxidoreductase activity; INVOLVED IN: flavonoid biosynthetic process; LOCATED IN: cellular_component unknown; CONTAIN…
BnaA08g20710D	23.9155	46.8679	-0.968801	0.00508385	0.0128524	16.6354	30.4856	-0.876	0.0418684	0.0769385	30.8952	38.1843	-0.297194	0.414252	0.519587	20.7242	49.417	-1.24802	0.000417807	0.00152312	27.5473	28.0703	-0.036458	0.93057	0.961296	34.1761	35.7808	-0.0680655	0.842157	0.90621	chrA08	15522432	15524425	+	1173	-	-	GSBRNA2T00073073001	AT1G22950.1	protein_coding	2-oxoglutarate (2OG) and Fe(II)-dependent oxygenase superfamily protein		2-oxoglutarate (2OG) and Fe(II)-dependent oxygenase superfamily protein; FUNCTIONS IN: oxidoreductase activity, oxidoreductase activity, acting on paired donors, with incorporation or reduction of molecular oxygen, iron ion binding, L-ascorbic acid binding; INVOLVED IN: oxidation reduction; LOCATED IN: cellular_component unknown; CONTAINS InterPro DOMAIN/s: Prolyl 4-hydroxylase, alpha subunit (In…
BnaA08g21870D	25.8788	22.0279	0.232971	0.57615	0.689634	42.0423	84.6954	-1.00854	0.000166097	0.000491036	55.1137	82.7021	-0.593744	0.0215816	0.0429185	30.6899	23.2209	0.400087	0.309029	0.459524	91.084	77.8788	0.218517	0.356921	0.52154	133.095	77.4834	0.776517	0.000681575	0.00266798	chrA08	16034391	16036154	+	873	PF13640:2OG-Fe(II) oxygenase superfamily	-	GSBRNA2T00102848001	AT1G20270.1	protein_coding	2-oxoglutarate (2OG) and Fe(II)-dependent oxygenase superfamily protein		2-oxoglutarate (2OG) and Fe(II)-dependent oxygenase superfamily protein; FUNCTIONS IN: oxidoreductase activity, acting on paired donors, with incorporation or reduction of molecular oxygen, 2-oxoglutarate as one donor, and incorporation of one atom each of oxygen into both donors, oxidoreductase activity, oxidoreductase activity, acting on paired donors, with incorporation or reduction of molecul…
BnaA08g27840D	31.1666	242.583	-2.96097	3.34e-43	9.08e-42	40.0452	145.76	-1.85015	5.36e-12	3.51e-11	15.3978	91.3106	-2.5585	4.65e-14	3.65e-13	139.178	255.768	-0.877707	7.92e-10	5.57e-09	61.3987	134.227	-1.12496	6.52e-06	3.75e-05	76.604	85.5656	-0.160699	0.511095	0.664669	chrA08	18435796	18437622	+	1080	PF14226:non-haem dioxygenase in morphine synthesis N-terminal|PF03171:2OG-Fe(II) oxygenase superfamily	2OG-FeII_Oxy	GSBRNA2T00089670001	AT1G04350.1	protein_coding	2-oxoglutarate (2OG) and Fe(II)-dependent oxygenase superfamily protein	encodes a protein whose sequence is similar to 2-oxoglutarate-dependent dioxygenase	2-oxoglutarate (2OG) and Fe(II)-dependent oxygenase superfamily protein; CONTAINS InterPro DOMAIN/s: Oxoglutarate/iron-dependent oxygenase (InterPro:IPR005123); BEST Arabidopsis thaliana protein match is: 2-oxoglutarate (2OG) and Fe(II)-dependent oxygenase superfamily protein (TAIR:AT5G59540.1); Has 8112 Blast hits to 8080 proteins in 977 species: Archae - 0; Bacteria - 1066; Metazoa - 116; Fungi…
BnaA08g30850D	45.918	70.5336	-0.618614	0.0190547	0.042113	53.883	67.8088	-0.322214	0.256444	0.355013	35.436	32.4783	0.110828	0.756349	0.819616	43.8822	74.3709	-0.759752	0.00295197	0.00913309	28.9492	62.4097	-1.10031	0.000640591	0.00257662	15.5575	30.43	-0.981918	0.0298222	0.0755616	chrA08_random	1729021	1730016	+	804	PF14226:non-haem dioxygenase in morphine synthesis N-terminal|PF03171:2OG-Fe(II) oxygenase superfamily	2OG-FeII_Oxy	GSBRNA2T00006782001	AT4G25300.1	protein_coding	2-oxoglutarate (2OG) and Fe(II)-dependent oxygenase superfamily protein		2-oxoglutarate (2OG) and Fe(II)-dependent oxygenase superfamily protein; FUNCTIONS IN: oxidoreductase activity, acting on paired donors, with incorporation or reduction of molecular oxygen, 2-oxoglutarate as one donor, and incorporation of one atom each of oxygen into both donors, oxidoreductase activity; INVOLVED IN: flavonoid biosynthetic process; LOCATED IN: cellular_component unknown; CONTAIN…
BnaA09g00830D	69.1682	15.9501	2.11316	5.58e-10	3.34e-09	86.1863	18.8904	2.19163	5.08e-12	3.33e-11	69.1149	10.3215	2.71656	9.21e-12	5.99e-11	56.4876	16.8164	1.74394	6.55e-07	3.47e-06	55.9424	17.37	1.69114	2.94e-06	1.79e-05	61.8272	9.66889	2.65251	8.62e-11	8.91e-10	chrA09	514486	515917	+	666	PF13532:2OG-Fe(II) oxygenase superfamily	-	GSBRNA2T00018432001	AT4G02485.1	protein_coding	2-oxoglutarate (2OG) and Fe(II)-dependent oxygenase superfamily protein		2-oxoglutarate (2OG) and Fe(II)-dependent oxygenase superfamily protein; FUNCTIONS IN: oxidoreductase activity; LOCATED IN: cellular_component unknown; EXPRESSED IN: 10 plant structures; EXPRESSED DURING: 6 growth stages; CONTAINS InterPro DOMAIN/s: Oxoglutarate/iron-dependent oxygenase (InterPro:IPR005123); BEST Arabidopsis thaliana protein match is: RNA-binding (RRM/RBD/RNP motifs) family prote…
BnaA09g01260D	168.801	0	9.84013	2.13e-16	2.04e-15	13.3721	0	6.1421	9.49e-06	3.33e-05	35.0936	0	7.48209	2.24e-09	1.17e-08	38.7235	0	7.64106	8.04e-10	5.65e-09	0.594607	0	1.80725	0.641288	1	NA	NA	NA	NA	NA	chrA09	691114	693531	-	1320	PF03171:2OG-Fe(II) oxygenase superfamily|PF14226:non-haem dioxygenase in morphine synthesis N-terminal	2OG-FeII_Oxy	GSBRNA2T00018483001	AT4G03050.2	protein_coding	2-oxoglutarate (2OG) and Fe(II)-dependent oxygenase superfamily protein	Transcriptional silent in leaf tissues of ecotype Col. The transcribed allele in ecotype Ler encodes a 2-oxoglutarate-dependent dioxygenase which is involved in glucosinolate biosynthesis. The natural variation in this locus explains the diversification of hydroxyalkyl glucosinolates among different ecotypes of Arabidopsis.	AOP3; FUNCTIONS IN: oxidoreductase activity, iron ion binding; EXPRESSED IN: 6 plant structures; EXPRESSED DURING: 4 anthesis, petal differentiation and expansion stage, E expanded cotyledon stage; CONTAINS InterPro DOMAIN/s: Isopenicillin N synthase (InterPro:IPR002283), Oxoglutarate/iron-dependent oxygenase (InterPro:IPR005123); BEST Arabidopsis thaliana protein match is: 2-oxoglutarate (2OG) a…
BnaA09g01280D	26.5564	1.32946	4.3154	7.24e-07	3.22e-06	13.9238	0	6.20149	4.78e-06	1.74e-05	18.4416	1.49531	3.68434	6.46e-05	0.000205063	0.933562	1.39985	-0.586222	0.769596	0.853776	NA	NA	NA	NA	NA	0.31331	1.4001	-1.97198	0.408076	0.572437	chrA09	697143	701385	+	966	PF03171:2OG-Fe(II) oxygenase superfamily|PF14226:non-haem dioxygenase in morphine synthesis N-terminal	2OG-FeII_Oxy	GSBRNA2T00018485001	AT4G03070.1	protein_coding	2-oxoglutarate (2OG) and Fe(II)-dependent oxygenase superfamily protein	Encodes a possible 2-oxoglutarate-dependent dioxygenase that is involved in glucosinolate biosynthesis. The gene is expressed in all ecotypes examined but the enzymatic activity has not been determined experimentally. In Col, there is one copy of this gene (aka AOP1.1) but Ler contains two copies, AOP1.1 and a tightly linked AOP1.2.	AOP1; FUNCTIONS IN: oxidoreductase activity, acting on paired donors, with incorporation or reduction of molecular oxygen, 2-oxoglutarate as one donor, and incorporation of one atom each of oxygen into both donors; INVOLVED IN: glucosinolate biosynthetic process; LOCATED IN: membrane; EXPRESSED IN: 22 plant structures; EXPRESSED DURING: 13 growth stages; CONTAINS InterPro DOMAIN/s: Oxoglutarate/i…
BnaA09g08090D	73.7822	120.201	-0.705007	0.000997726	0.00288671	83.5563	164.317	-0.973276	1.02e-06	4.04e-06	83.9985	177.83	-1.0852	1.75e-08	8.41e-08	218.985	126.728	0.787778	9.78e-07	5.09e-06	270.086	151.185	0.837895	1.41e-07	1.03e-06	313.046	166.628	0.90796	6.14e-08	4.56e-07	chrA09	3904968	3906571	-	864	PF13640:2OG-Fe(II) oxygenase superfamily	-	GSBRNA2T00005639001	AT5G66060.1	protein_coding	2-oxoglutarate (2OG) and Fe(II)-dependent oxygenase superfamily protein		2-oxoglutarate (2OG) and Fe(II)-dependent oxygenase superfamily protein; FUNCTIONS IN: oxidoreductase activity, acting on paired donors, with incorporation or reduction of molecular oxygen, 2-oxoglutarate as one donor, and incorporation of one atom each of oxygen into both donors, oxidoreductase activity, oxidoreductase activity, acting on paired donors, with incorporation or reduction of molecul…
BnaA09g22480D	0	4.66783	-4.68942	0.00440854	0.0113131	0.300675	23.2927	-6.08721	2.22e-06	8.39e-06	0.293203	71.9136	-7.774	4.26e-10	2.39e-09	0	4.92307	-4.83964	0.00278593	0.00866802	10.9512	21.4204	-0.980918	0.0646428	0.14369	28.89	67.3881	-1.23009	0.00116853	0.00435677	chrA09	15035381	15036696	-	1020	PF14226:non-haem dioxygenase in morphine synthesis N-terminal|PF03171:2OG-Fe(II) oxygenase superfamily	2OG-FeII_Oxy	GSBRNA2T00145618001	AT4G10490.1	protein_coding	2-oxoglutarate (2OG) and Fe(II)-dependent oxygenase superfamily protein		2-oxoglutarate (2OG) and Fe(II)-dependent oxygenase superfamily protein; FUNCTIONS IN: oxidoreductase activity, acting on paired donors, with incorporation or reduction of molecular oxygen, 2-oxoglutarate as one donor, and incorporation of one atom each of oxygen into both donors, oxidoreductase activity; INVOLVED IN: secondary metabolic process; LOCATED IN: cellular_component unknown; CONTAINS I…
BnaA09g45210D	4.26337	9.32235	-1.12982	0.138527	0.229078	6.14498	0.666829	3.18568	0.0254615	0.0497061	1.20302	2.6548	-1.10677	0.475661	0.578797	5.64965	9.82776	-0.804535	0.252967	0.395594	0	0.609833	-1.67768	0.662101	1	2.36048	2.48639	-0.0573264	0.965699	0.983138	chrA09	30950180	30952245	-	963	PF03171:2OG-Fe(II) oxygenase superfamily|PF14226:non-haem dioxygenase in morphine synthesis N-terminal	2OG-FeII_Oxy	GSBRNA2T00016281001	AT1G17010.1	protein_coding	2-oxoglutarate (2OG) and Fe(II)-dependent oxygenase superfamily protein		2-oxoglutarate (2OG) and Fe(II)-dependent oxygenase superfamily protein; FUNCTIONS IN: oxidoreductase activity, acting on paired donors, with incorporation or reduction of molecular oxygen, 2-oxoglutarate as one donor, and incorporation of one atom each of oxygen into both donors, oxidoreductase activity, iron ion binding; INVOLVED IN: oxidation reduction, flavonoid biosynthetic process; LOCATED …
BnaA09g45790D	0	1.32643	-2.87584	0.238829	1	0	4.03052	-4.52306	0.0141015	0.0292736	0	7.5064	-5.46693	0.000299802	0.000858998	0.955251	1.39894	-0.566185	0.750731	0.842567	0.750468	3.69167	-2.3729	0.14239	0.26614	2.32014	7.03133	-1.604	0.102474	0.206936	chrA09	31237441	31238427	+	915	PF03171:2OG-Fe(II) oxygenase superfamily|PF14226:non-haem dioxygenase in morphine synthesis N-terminal	2OG-FeII_Oxy	GSBRNA2T00055191001	AT1G14130.1	protein_coding	2-oxoglutarate (2OG) and Fe(II)-dependent oxygenase superfamily protein		2-oxoglutarate (2OG) and Fe(II)-dependent oxygenase superfamily protein; FUNCTIONS IN: oxidoreductase activity, acting on paired donors, with incorporation or reduction of molecular oxygen, 2-oxoglutarate as one donor, and incorporation of one atom each of oxygen into both donors, oxidoreductase activity; INVOLVED IN: biological_process unknown; LOCATED IN: nucleus; EXPRESSED IN: 23 plant structu…
BnaA09g49820D	1105.91	3113.12	-1.49312	9.29e-119	1.07e-116	1422.59	3627.63	-1.35064	5.9e-57	2.82e-55	1426.58	2918.54	-1.03173	3.01e-21	3.78e-20	637.034	3282.52	-2.36655	5.79e-284	3.09e-281	358.173	3337.75	-3.218	2.6e-190	3.56e-187	288.772	2734.51	-3.24405	1.55e-191	2.64e-188	chrA09	33063814	33065973	-	1107	PF03171:2OG-Fe(II) oxygenase superfamily|PF14226:non-haem dioxygenase in morphine synthesis N-terminal	2OG-FeII_Oxy	GSBRNA2T00122133001	AT1G06650.2	protein_coding	2-oxoglutarate (2OG) and Fe(II)-dependent oxygenase superfamily protein	encodes a protein whose sequence is similar to 2-oxoglutarate-dependent dioxygenase	2-oxoglutarate (2OG) and Fe(II)-dependent oxygenase superfamily protein; CONTAINS InterPro DOMAIN/s: Oxoglutarate/iron-dependent oxygenase (InterPro:IPR005123); BEST Arabidopsis thaliana protein match is: 2-oxoglutarate (2OG) and Fe(II)-dependent oxygenase superfamily protein (TAIR:AT1G06640.1); Has 8180 Blast hits to 8149 proteins in 985 species: Archae - 0; Bacteria - 1067; Metazoa - 118; Fungi…
BnaA09g49830D	177.366	396.31	-1.15966	7.86e-17	7.76e-16	225.12	387.097	-0.779855	3.76e-08	1.73e-07	204.021	294.323	-0.527533	0.000243186	0.00070746	203.416	417.88	-1.03936	3.01e-18	3.78e-17	162.69	356.215	-1.13213	1.77e-13	2.43e-12	168.317	275.77	-0.711963	4.62e-06	2.66e-05	chrA09	33073612	33075583	-	519	PF03171:2OG-Fe(II) oxygenase superfamily	2OG-FeII_Oxy	GSBRNA2T00122131001	AT1G06650.2	protein_coding	2-oxoglutarate (2OG) and Fe(II)-dependent oxygenase superfamily protein	encodes a protein whose sequence is similar to 2-oxoglutarate-dependent dioxygenase	2-oxoglutarate (2OG) and Fe(II)-dependent oxygenase superfamily protein; CONTAINS InterPro DOMAIN/s: Oxoglutarate/iron-dependent oxygenase (InterPro:IPR005123); BEST Arabidopsis thaliana protein match is: 2-oxoglutarate (2OG) and Fe(II)-dependent oxygenase superfamily protein (TAIR:AT1G06640.1); Has 8180 Blast hits to 8149 proteins in 985 species: Archae - 0; Bacteria - 1067; Metazoa - 118; Fungi…
BnaA09g50540D	NA	NA	NA	NA	NA	2.01128	15.4921	-2.86134	0.000841582	0.00222741	0.87961	66.3634	-6.18028	4.6e-12	3.07e-11	0.617869	0	1.67191	0.628196	1	9.6506	14.226	-0.54864	0.371786	0.536661	20.2276	62.1755	-1.62888	2.27e-06	1.37e-05	chrA09	33415700	33417628	-	1080	PF03171:2OG-Fe(II) oxygenase superfamily|PF14226:non-haem dioxygenase in morphine synthesis N-terminal	2OG-FeII_Oxy	GSBRNA2T00052530001	AT1G04350.1	protein_coding	2-oxoglutarate (2OG) and Fe(II)-dependent oxygenase superfamily protein	encodes a protein whose sequence is similar to 2-oxoglutarate-dependent dioxygenase	2-oxoglutarate (2OG) and Fe(II)-dependent oxygenase superfamily protein; CONTAINS InterPro DOMAIN/s: Oxoglutarate/iron-dependent oxygenase (InterPro:IPR005123); BEST Arabidopsis thaliana protein match is: 2-oxoglutarate (2OG) and Fe(II)-dependent oxygenase superfamily protein (TAIR:AT5G59540.1); Has 8112 Blast hits to 8080 proteins in 977 species: Archae - 0; Bacteria - 1066; Metazoa - 116; Fungi…
BnaA10g01900D	10.8268	23.3557	-1.10962	0.0212318	0.0463481	22.1264	2.47282	3.18031	3.85e-05	0.000124568	1.78242	2.42889	-0.440117	0.741541	0.808383	12.4933	24.6251	-0.980826	0.0302813	0.0717138	0.667303	2.27663	-1.73444	0.340329	0.504973	0.35365	2.27634	-2.69643	0.162372	0.294555	chrA10	926062	929781	-	1056	PF14226:non-haem dioxygenase in morphine synthesis N-terminal|PF03171:2OG-Fe(II) oxygenase superfamily	2OG-FeII_Oxy	GSBRNA2T00150371001	AT1G03410.1	protein_coding	2-oxoglutarate (2OG) and Fe(II)-dependent oxygenase superfamily protein		2A6; FUNCTIONS IN: oxidoreductase activity; LOCATED IN: endomembrane system; EXPRESSED IN: 17 plant structures; EXPRESSED DURING: 10 growth stages; CONTAINS InterPro DOMAIN/s: Oxoglutarate/iron-dependent oxygenase (InterPro:IPR005123); BEST Arabidopsis thaliana protein match is: 2-oxoglutarate (2OG) and Fe(II)-dependent oxygenase superfamily protein (TAIR:AT1G03400.1); Has 8330 Blast hits to 8293…
BnaA10g01910D	0.658398	1.01344	-0.619306	0.787483	0.857841	0.281987	0.368144	-0.105109	0.976307	1	0.293203	6.80188	-4.36218	0.00374909	0.00889111	1.25416	1.06917	0.234695	0.895615	0.940418	1.34507	0.34047	1.99822	0.362945	0.52793	0.35365	6.37163	-4.17107	0.00636047	0.0198915	chrA10	948866	950243	-	837	PF14226:non-haem dioxygenase in morphine synthesis N-terminal	-	GSBRNA2T00150370001	AT3G61400.1	protein_coding	2-oxoglutarate (2OG) and Fe(II)-dependent oxygenase superfamily protein	1-aminocyclopropane-1-carboxylate oxidase-like protein	2-oxoglutarate (2OG) and Fe(II)-dependent oxygenase superfamily protein; CONTAINS InterPro DOMAIN/s: Oxoglutarate/iron-dependent oxygenase (InterPro:IPR005123); BEST Arabidopsis thaliana protein match is: 2-oxoglutarate (2OG) and Fe(II)-dependent oxygenase superfamily protein (TAIR:AT1G03410.1); Has 8346 Blast hits to 8315 proteins in 1000 species: Archae - 0; Bacteria - 1121; Metazoa - 114; Fung…
BnaA10g03920D	0	0.66473	-1.87828	0.611476	1	0	0.666829	-1.92898	0.608581	1	0	4.26924	-4.63912	0.0178939	0.0363326	0	0.699925	-2.02659	0.571253	1	1.0373	0.609833	0.748198	0.746715	0.847758	0	3.99925	-4.44811	0.0242299	0.0634409	chrA10	2084628	2086379	-	636	PF03171:2OG-Fe(II) oxygenase superfamily	2OG-FeII_Oxy	GSBRNA2T00087968001	AT1G06620.1	protein_coding	2-oxoglutarate (2OG) and Fe(II)-dependent oxygenase superfamily protein	encodes a protein whose sequence is similar to a 2-oxoglutarate-dependent dioxygenase	2-oxoglutarate (2OG) and Fe(II)-dependent oxygenase superfamily protein; CONTAINS InterPro DOMAIN/s: Oxoglutarate/iron-dependent oxygenase (InterPro:IPR005123); BEST Arabidopsis thaliana protein match is: 2-oxoglutarate (2OG) and Fe(II)-dependent oxygenase superfamily protein (TAIR:AT3G61400.1); Has 8339 Blast hits to 8299 proteins in 1003 species: Archae - 0; Bacteria - 1128; Metazoa - 122; Fung…
BnaA10g04330D	7.20015	179.86	-4.64042	5.57e-38	1.29e-36	3.87785	457.766	-6.80644	3.94e-55	1.79e-53	1.22404	619.803	-8.98447	1.73e-34	4.16e-33	9.33681	189.65	-4.34331	3.8e-43	1.18e-41	5.80858	420.749	-6.09427	1.17e-56	1.28e-54	5.52335	580.714	-6.70397	3.46e-71	7.21e-69	chrA10	2282086	2285053	+	1962	PF14226:non-haem dioxygenase in morphine synthesis N-terminal|PF03171:2OG-Fe(II) oxygenase superfamily	2OG-FeII_Oxy	GSBRNA2T00122817001	AT1G06620.1	protein_coding	2-oxoglutarate (2OG) and Fe(II)-dependent oxygenase superfamily protein	encodes a protein whose sequence is similar to a 2-oxoglutarate-dependent dioxygenase	2-oxoglutarate (2OG) and Fe(II)-dependent oxygenase superfamily protein; CONTAINS InterPro DOMAIN/s: Oxoglutarate/iron-dependent oxygenase (InterPro:IPR005123); BEST Arabidopsis thaliana protein match is: 2-oxoglutarate (2OG) and Fe(II)-dependent oxygenase superfamily protein (TAIR:AT3G61400.1); Has 8339 Blast hits to 8299 proteins in 1003 species: Archae - 0; Bacteria - 1128; Metazoa - 122; Fung…
BnaA10g04340D	32.4481	0	7.46104	2.89e-09	1.62e-08	23.8139	0	6.97457	5.69e-08	2.57e-07	17.3107	0	6.46392	1.14e-06	4.49e-06	52.0234	0	8.06549	4.52e-11	3.52e-10	29.6722	0	7.41386	4.44e-09	3.89e-08	20.7773	0	6.82183	1.96e-07	1.37e-06	chrA10	2285591	2290381	+	609	PF03171:2OG-Fe(II) oxygenase superfamily	2OG-FeII_Oxy	GSBRNA2T00122818001	AT1G06650.2	protein_coding	2-oxoglutarate (2OG) and Fe(II)-dependent oxygenase superfamily protein	encodes a protein whose sequence is similar to 2-oxoglutarate-dependent dioxygenase	2-oxoglutarate (2OG) and Fe(II)-dependent oxygenase superfamily protein; CONTAINS InterPro DOMAIN/s: Oxoglutarate/iron-dependent oxygenase (InterPro:IPR005123); BEST Arabidopsis thaliana protein match is: 2-oxoglutarate (2OG) and Fe(II)-dependent oxygenase superfamily protein (TAIR:AT1G06640.1); Has 8180 Blast hits to 8149 proteins in 985 species: Archae - 0; Bacteria - 1067; Metazoa - 118; Fungi…
BnaA10g16140D	18.3672	41.7633	-1.18477	0.00121368	0.00345859	21.9625	42.586	-0.933472	0.0143786	0.029789	22.6611	43.7609	-0.965865	0.0112866	0.0240243	15.0184	44.0359	-1.55471	3.62e-05	0.000155596	29.4273	39.1665	-0.412964	0.232286	0.382915	34.9881	41.0021	-0.222074	0.574882	0.717451	chrA10	12366726	12368306	+	771	PF13640:2OG-Fe(II) oxygenase superfamily	-	GSBRNA2T00154369001	AT5G18900.1	protein_coding	2-oxoglutarate (2OG) and Fe(II)-dependent oxygenase superfamily protein		2-oxoglutarate (2OG) and Fe(II)-dependent oxygenase superfamily protein; FUNCTIONS IN: oxidoreductase activity, acting on paired donors, with incorporation or reduction of molecular oxygen, 2-oxoglutarate as one donor, and incorporation of one atom each of oxygen into both donors, oxidoreductase activity, oxidoreductase activity, acting on paired donors, with incorporation or reduction of molecul…
BnaA10g27780D	260.1	991.273	-1.93014	1.97e-72	1.05e-70	1715.49	5368.31	-1.64483	3.04e-55	1.39e-53	1123.19	4759.6	-2.08438	2.68e-66	1.89e-64	556.403	1045.15	-0.909016	4.14e-25	7.32e-24	5384.8	4938.17	0.124812	0.172144	0.307697	4441.07	4459.59	-0.00618562	0.956113	0.977655	chrA10_random	36637	38253	-	1062	PF03171:2OG-Fe(II) oxygenase superfamily|PF14226:non-haem dioxygenase in morphine synthesis N-terminal	2OG-FeII_Oxy	GSBRNA2T00029904001	AT1G04350.1	protein_coding	2-oxoglutarate (2OG) and Fe(II)-dependent oxygenase superfamily protein	encodes a protein whose sequence is similar to 2-oxoglutarate-dependent dioxygenase	2-oxoglutarate (2OG) and Fe(II)-dependent oxygenase superfamily protein; CONTAINS InterPro DOMAIN/s: Oxoglutarate/iron-dependent oxygenase (InterPro:IPR005123); BEST Arabidopsis thaliana protein match is: 2-oxoglutarate (2OG) and Fe(II)-dependent oxygenase superfamily protein (TAIR:AT5G59540.1); Has 8112 Blast hits to 8080 proteins in 977 species: Archae - 0; Bacteria - 1066; Metazoa - 116; Fungi…
BnaA10g27790D	553.185	1480.91	-1.42069	8.54e-69	4.19e-67	1280.24	5965.26	-2.21921	2.5e-110	4.25e-108	1701.74	6718.61	-1.98176	2.72e-75	2.41e-73	1671.95	1561.44	0.0988057	0.0901448	0.178517	5421.48	5486	-0.0172317	0.837348	0.906151	6118.43	6295.19	-0.0409675	0.689257	0.805696	chrA10_random	39134	40825	-	1041	PF03171:2OG-Fe(II) oxygenase superfamily|PF14226:non-haem dioxygenase in morphine synthesis N-terminal	2OG-FeII_Oxy	GSBRNA2T00029905001	AT1G04350.1	protein_coding	2-oxoglutarate (2OG) and Fe(II)-dependent oxygenase superfamily protein	encodes a protein whose sequence is similar to 2-oxoglutarate-dependent dioxygenase	2-oxoglutarate (2OG) and Fe(II)-dependent oxygenase superfamily protein; CONTAINS InterPro DOMAIN/s: Oxoglutarate/iron-dependent oxygenase (InterPro:IPR005123); BEST Arabidopsis thaliana protein match is: 2-oxoglutarate (2OG) and Fe(II)-dependent oxygenase superfamily protein (TAIR:AT5G59540.1); Has 8112 Blast hits to 8080 proteins in 977 species: Archae - 0; Bacteria - 1066; Metazoa - 116; Fungi…
BnaAnng01420D	8.18627	66.3668	-3.01811	1.33e-12	9.81e-12	48.613	196.463	-2.01169	9.27e-18	9.26e-17	67.3054	285.668	-2.09207	5.26e-20	6.1e-19	63.0389	69.9645	-0.151639	0.543824	0.684304	189.899	180.535	0.0751828	0.712025	0.824752	178.222	267.651	-0.582472	0.00153489	0.00558443	chrAnn_random	853566	856384	+	1119	PF14226:non-haem dioxygenase in morphine synthesis N-terminal|PF03171:2OG-Fe(II) oxygenase superfamily	2OG-FeII_Oxy	GSBRNA2T00119689001	AT5G05600.1	protein_coding	2-oxoglutarate (2OG) and Fe(II)-dependent oxygenase superfamily protein		2-oxoglutarate (2OG) and Fe(II)-dependent oxygenase superfamily protein; FUNCTIONS IN: oxidoreductase activity, iron ion binding; INVOLVED IN: response to salt stress, response to karrikin; EXPRESSED IN: 15 plant structures; EXPRESSED DURING: 9 growth stages; CONTAINS InterPro DOMAIN/s: Isopenicillin N synthase (InterPro:IPR002283), Oxoglutarate/iron-dependent oxygenase (InterPro:IPR005123); BEST…
BnaAnng08570D	1.30618	6.28041	-2.26516	0.0542192	0.10445	2.69285	13.2691	-2.3569	0.00427675	0.00992308	2.653	22.3446	-3.13641	7.4e-05	0.00023296	18.5734	6.62456	1.48295	0.0140132	0.0367072	27.3894	12.1858	1.16651	0.0158581	0.044513	47.6685	20.934	1.20541	0.00188167	0.00670613	chrAnn_random	9054637	9056327	-	879	PF13640:2OG-Fe(II) oxygenase superfamily	-	GSBRNA2T00086892001	AT5G18900.1	protein_coding	2-oxoglutarate (2OG) and Fe(II)-dependent oxygenase superfamily protein		2-oxoglutarate (2OG) and Fe(II)-dependent oxygenase superfamily protein; FUNCTIONS IN: oxidoreductase activity, acting on paired donors, with incorporation or reduction of molecular oxygen, 2-oxoglutarate as one donor, and incorporation of one atom each of oxygen into both donors, oxidoreductase activity, oxidoreductase activity, acting on paired donors, with incorporation or reduction of molecul…
BnaAnng11120D	321.99	212.149	0.601779	4.69e-06	1.9e-05	127.095	102.266	0.309872	0.135705	0.21091	138.83	88.3516	0.658493	0.00436863	0.0102091	460.855	223.688	1.04248	2e-20	2.84e-19	165.222	94.0265	0.815058	0.000158202	0.000722205	128.247	82.7791	0.635584	0.00278918	0.00954879	chrAnn_random	12170877	12173120	-	1167	-	-	GSBRNA2T00004523001	AT3G18210.2	protein_coding	2-oxoglutarate (2OG) and Fe(II)-dependent oxygenase superfamily protein		2-oxoglutarate (2OG) and Fe(II)-dependent oxygenase superfamily protein; FUNCTIONS IN: oxidoreductase activity, acting on paired donors, with incorporation or reduction of molecular oxygen, L-ascorbic acid binding, iron ion binding; INVOLVED IN: oxidation reduction; LOCATED IN: cellular_component unknown; EXPRESSED IN: 22 plant structures; EXPRESSED DURING: 13 growth stages; CONTAINS InterPro DOM…
BnaAnng33200D	14.4301	1.35327	3.42936	0.000349779	0.00108992	17.2544	1.00024	4.06971	9.7e-05	0.000296648	7.72108	0.9274	2.92187	0.0170762	0.0348241	4.69767	1.42617	1.72857	0.153436	0.272138	5.36331	0.914749	2.51414	0.06497	0.14426	4.53117	0.868498	2.27619	0.110195	0.218991	chrAnn_random	37862366	37864865	+	1005	PF02668:Taurine catabolism dioxygenase TauD, TfdA family	-	GSBRNA2T00097675001	AT3G21360.1	protein_coding	2-oxoglutarate (2OG) and Fe(II)-dependent oxygenase superfamily protein		2-oxoglutarate (2OG) and Fe(II)-dependent oxygenase superfamily protein; FUNCTIONS IN: oxidoreductase activity; INVOLVED IN: oxidation reduction; LOCATED IN: nucleus; EXPRESSED IN: 21 plant structures; EXPRESSED DURING: 13 growth stages; CONTAINS InterPro DOMAIN/s: Taurine catabolism dioxygenase TauD/TfdA (InterPro:IPR003819); Has 1029 Blast hits to 1021 proteins in 229 species: Archae - 0; Bacte…
BnaAnng38110D	231.821	0.332365	9.33594	4.93e-15	4.3e-14	134.486	0.333414	8.51129	1.37e-12	9.38e-12	335.849	0	10.7392	1.92e-19	2.15e-18	28.3585	0.349962	6.22824	8.88e-07	4.63e-06	127.565	0.304916	8.5542	1.1e-12	1.41e-11	76.3264	0	8.69658	8.94e-13	1.13e-11	chrAnn_random	43185466	43186882	+	1050	PF14226:non-haem dioxygenase in morphine synthesis N-terminal|PF03171:2OG-Fe(II) oxygenase superfamily	2OG-FeII_Oxy	GSBRNA2T00017589001	AT5G20400.1	protein_coding	2-oxoglutarate (2OG) and Fe(II)-dependent oxygenase superfamily protein	encodes a protein whose sequence is similar to flavanone 3 hydroxylase from Malus.	2-oxoglutarate (2OG) and Fe(II)-dependent oxygenase superfamily protein; CONTAINS InterPro DOMAIN/s: Oxoglutarate/iron-dependent oxygenase (InterPro:IPR005123); BEST Arabidopsis thaliana protein match is: 2-oxoglutarate (2OG) and Fe(II)-dependent oxygenase superfamily protein (TAIR:AT1G49390.1); Has 8498 Blast hits to 8450 proteins in 980 species: Archae - 0; Bacteria - 1051; Metazoa - 121; Fungi…
BnaAnng41480D	9.18242	2.35925	1.96892	0.0280105	0.0591468	4.98611	0.696379	2.86163	0.0472425	0.0855764	7.97006	0	5.3423	0.000272985	0.000787702	4.018	2.48831	0.701268	0.52313	0.666248	1.64238	0.642505	1.38915	0.459437	0.619898	3.49866	0	4.25635	0.0246009	0.0642656	chrAnn_random	47880196	47881140	-	705	PF03171:2OG-Fe(II) oxygenase superfamily|PF14226:non-haem dioxygenase in morphine synthesis N-terminal	2OG-FeII_Oxy	GSBRNA2T00030678001	AT1G77330.1	protein_coding	2-oxoglutarate (2OG) and Fe(II)-dependent oxygenase superfamily protein	similar to 1-aminocyclopropane-1-carboxylate oxidase GI:3386565 from (Sorghum bicolor)	2-oxoglutarate (2OG) and Fe(II)-dependent oxygenase superfamily protein; CONTAINS InterPro DOMAIN/s: Oxoglutarate/iron-dependent oxygenase (InterPro:IPR005123); BEST Arabidopsis thaliana protein match is: ACC oxidase 2 (TAIR:AT1G62380.1); Has 8581 Blast hits to 8541 proteins in 996 species: Archae - 0; Bacteria - 1106; Metazoa - 118; Fungi - 1011; Plants - 4940; Viruses - 0; Other Eukaryotes - 14…
BnaAnng41830D	138.409	343.47	-1.311	1.43e-19	1.64e-18	165.766	289.448	-0.802588	7.55e-08	3.37e-07	154.964	234.799	-0.603281	0.000196233	0.000578769	165.339	362.132	-1.13042	7.15e-18	8.79e-17	128.557	266.284	-1.04899	4.8e-10	4.68e-09	114.745	220.003	-0.938892	1.2e-07	8.6e-07	chrAnn_random	48410804	48411975	-	573	PF14226:non-haem dioxygenase in morphine synthesis N-terminal	-	GSBRNA2T00034180001	AT1G06640.2	protein_coding	2-oxoglutarate (2OG) and Fe(II)-dependent oxygenase superfamily protein	encodes a protein whose sequence is similar to a 2-oxoglutarate-dependent dioxygenase	2-oxoglutarate (2OG) and Fe(II)-dependent oxygenase superfamily protein; CONTAINS InterPro DOMAIN/s: Oxoglutarate/iron-dependent oxygenase (InterPro:IPR005123); BEST Arabidopsis thaliana protein match is: 2-oxoglutarate (2OG) and Fe(II)-dependent oxygenase superfamily protein (TAIR:AT1G06650.2); Has 35333 Blast hits to 34131 proteins in 2444 species: Archae - 798; Bacteria - 22429; Metazoa - 974;…
BnaC01g02800D	3.94668	0	4.42133	0.219099	0.331174	2.77405	0.328235	2.8835	0.123444	0.194882	2.93219	0	3.88515	0.0487125	0.087954	3.4034	0	4.13331	0.0192831	0.0485261	0.760936	0.302035	1.13521	0.697584	1	2.91833	0	3.99045	0.0362727	0.0889959	chrC01	1487652	1489334	-	444	-	-	GSBRNA2T00130965001	AT4G35820.1	protein_coding	2-oxoglutarate (2OG) and Fe(II)-dependent oxygenase superfamily protein		2-oxoglutarate (2OG) and Fe(II)-dependent oxygenase superfamily protein; FUNCTIONS IN: oxidoreductase activity, acting on paired donors, with incorporation or reduction of molecular oxygen, 2-oxoglutarate as one donor, and incorporation of one atom each of oxygen into both donors, oxidoreductase activity, oxidoreductase activity, acting on paired donors, with incorporation or reduction of molecul…
BnaC01g17250D	13.7631	16.3987	-0.251041	0.623852	0.729922	16.8735	17.8053	-0.0886943	0.864413	0.904116	28.629	28.5046	0.016214	0.968125	0.97716	6.52632	17.2875	-1.40261	0.0164783	0.0423067	16.5332	16.3489	-0.00757041	0.989087	0.99368	17.1148	26.7088	-0.636884	0.160089	0.291481	chrC01	11815694	11816764	+	744	PF03171:2OG-Fe(II) oxygenase superfamily	2OG-FeII_Oxy	GSBRNA2T00157629001	AT4G25310.1	protein_coding	2-oxoglutarate (2OG) and Fe(II)-dependent oxygenase superfamily protein		2-oxoglutarate (2OG) and Fe(II)-dependent oxygenase superfamily protein; FUNCTIONS IN: oxidoreductase activity, acting on paired donors, with incorporation or reduction of molecular oxygen, 2-oxoglutarate as one donor, and incorporation of one atom each of oxygen into both donors, oxidoreductase activity; INVOLVED IN: flavonoid biosynthetic process; LOCATED IN: cellular_component unknown; CONTAIN…
BnaC01g17380D	0	4.32356	-4.57963	0.00635013	0.0157236	0.682556	0.984705	-0.583836	0.804059	0.857604	0.293203	1.54567	-2.26121	0.376257	0.481458	1.56985	4.55995	-1.54556	0.182071	0.310799	0	0.906104	-2.25057	0.492244	1	1.64723	1.4475	0.133571	0.943347	0.969519	chrC01	11899681	11901232	-	1131	PF03171:2OG-Fe(II) oxygenase superfamily|PF14226:non-haem dioxygenase in morphine synthesis N-terminal	2OG-FeII_Oxy	GSBRNA2T00157601001	AT4G25420.1	protein_coding	2-oxoglutarate (2OG) and Fe(II)-dependent oxygenase superfamily protein	Encodes gibberellin 20-oxidase that is involved in the later steps of the gibberellin biosynthetic pathway. Regulated by a circadian clock. Weak expression response to far red light.	GA20OX1; CONTAINS InterPro DOMAIN/s: Isopenicillin N synthase (InterPro:IPR002283), Oxoglutarate/iron-dependent oxygenase (InterPro:IPR005123); BEST Arabidopsis thaliana protein match is: gibberellin 20 oxidase 2 (TAIR:AT5G51810.1); Has 8544 Blast hits to 8501 proteins in 990 species: Archae - 0; Bacteria - 1084; Metazoa - 124; Fungi - 981; Plants - 4942; Viruses - 0; Other Eukaryotes - 1413 (sou…
BnaC01g21570D	1.97165	4.0136	-1.02593	0.398865	0.526272	13.3673	2.72124	2.2963	0.00379016	0.00889139	1.31949	0	2.73206	0.322717	0.426927	21.1001	4.23109	2.32148	0.000229077	0.000871361	5.90616	2.50179	1.23144	0.201666	0.345443	1.69948	0	3.1993	0.201329	0.346073	chrC01	15099956	15101383	+	735	PF03171:2OG-Fe(II) oxygenase superfamily	2OG-FeII_Oxy	GSBRNA2T00059007001	AT4G16770.1	protein_coding	2-oxoglutarate (2OG) and Fe(II)-dependent oxygenase superfamily protein		2-oxoglutarate (2OG) and Fe(II)-dependent oxygenase superfamily protein; FUNCTIONS IN: oxidoreductase activity, acting on paired donors, with incorporation or reduction of molecular oxygen, 2-oxoglutarate as one donor, and incorporation of one atom each of oxygen into both donors, oxidoreductase activity, iron ion binding; INVOLVED IN: oxidation reduction, flavonoid biosynthetic process; LOCATED …
BnaC01g32130D	9.82749	9.04953	0.121778	0.851324	0.900836	11.231	2.01968	2.46426	0.00579184	0.0130778	32.1848	4.75404	2.78515	7.91e-06	2.84e-05	28.0759	9.5436	1.55986	0.00113662	0.00382804	14.4193	1.85641	2.94137	0.000470578	0.00195144	35.7434	4.45665	3.029	8.16e-07	5.23e-06	chrC01	31270690	31272457	-	1092	PF03171:2OG-Fe(II) oxygenase superfamily|PF14226:non-haem dioxygenase in morphine synthesis N-terminal	2OG-FeII_Oxy	GSBRNA2T00006586001	AT3G21420.1	protein_coding	2-oxoglutarate (2OG) and Fe(II)-dependent oxygenase superfamily protein		2-oxoglutarate (2OG) and Fe(II)-dependent oxygenase superfamily protein; FUNCTIONS IN: oxidoreductase activity; INVOLVED IN: metabolic process; LOCATED IN: cellular_component unknown; EXPRESSED IN: 16 plant structures; EXPRESSED DURING: 8 growth stages; CONTAINS InterPro DOMAIN/s: Oxoglutarate/iron-dependent oxygenase (InterPro:IPR005123); BEST Arabidopsis thaliana protein match is: senescence-re…
BnaC01g37530D	76.6894	75.1031	0.0305759	0.893528	0.929873	95.6797	114.521	-0.254682	0.214395	0.307657	147.261	139.943	0.0785378	0.680361	0.759884	50.8867	79.1878	-0.639142	0.00881558	0.0243676	52.9498	105.327	-1.00512	5.34e-05	0.000266459	96.2044	131.113	-0.439751	0.0747741	0.160912	chrC01	36775051	36776502	-	1086	PF14226:non-haem dioxygenase in morphine synthesis N-terminal|PF03171:2OG-Fe(II) oxygenase superfamily	2OG-FeII_Oxy	GSBRNA2T00064069001	AT3G13610.1	protein_coding	2-oxoglutarate (2OG) and Fe(II)-dependent oxygenase superfamily protein		2-oxoglutarate (2OG) and Fe(II)-dependent oxygenase superfamily protein; CONTAINS InterPro DOMAIN/s: Oxoglutarate/iron-dependent oxygenase (InterPro:IPR005123); BEST Arabidopsis thaliana protein match is: 2-oxoglutarate (2OG) and Fe(II)-dependent oxygenase superfamily protein (TAIR:AT1G55290.1); Has 8779 Blast hits to 8731 proteins in 1013 species: Archae - 0; Bacteria - 1145; Metazoa - 121; Fung…
BnaC02g02220D	1.97083	0.324896	2.45726	0.215006	0.326444	6.70796	0	5.14554	0.000804561	0.00213714	32.1456	0	7.35225	7.1e-09	3.54e-08	NA	NA	NA	NA	NA	NA	NA	NA	NA	NA	NA	NA	NA	NA	NA	chrC02	980855	983698	-	1155	PF03171:2OG-Fe(II) oxygenase superfamily|PF14226:non-haem dioxygenase in morphine synthesis N-terminal	2OG-FeII_Oxy	GSBRNA2T00078646001	AT5G05600.1	protein_coding	2-oxoglutarate (2OG) and Fe(II)-dependent oxygenase superfamily protein		2-oxoglutarate (2OG) and Fe(II)-dependent oxygenase superfamily protein; FUNCTIONS IN: oxidoreductase activity, iron ion binding; INVOLVED IN: response to salt stress, response to karrikin; EXPRESSED IN: 15 plant structures; EXPRESSED DURING: 9 growth stages; CONTAINS InterPro DOMAIN/s: Isopenicillin N synthase (InterPro:IPR002283), Oxoglutarate/iron-dependent oxygenase (InterPro:IPR005123); BEST…
BnaC02g08370D	3.60538	0	4.29113	0.0143287	0.0326623	2.71253	0	3.85569	0.0480604	0.0868596	3.87907	0	4.31084	0.0137438	0.0286678	NA	NA	NA	NA	NA	NA	NA	NA	NA	NA	NA	NA	NA	NA	NA	chrC02	4553744	4555326	-	888	PF13640:2OG-Fe(II) oxygenase superfamily	-	GSBRNA2T00114720001	AT5G18900.1	protein_coding	2-oxoglutarate (2OG) and Fe(II)-dependent oxygenase superfamily protein		2-oxoglutarate (2OG) and Fe(II)-dependent oxygenase superfamily protein; FUNCTIONS IN: oxidoreductase activity, acting on paired donors, with incorporation or reduction of molecular oxygen, 2-oxoglutarate as one donor, and incorporation of one atom each of oxygen into both donors, oxidoreductase activity, oxidoreductase activity, acting on paired donors, with incorporation or reduction of molecul…
BnaC02g09080D	NA	NA	NA	NA	NA	0.98323	0	2.36961	0.424993	1	6.13641	0	4.96495	0.00142085	0.00364326	NA	NA	NA	NA	NA	NA	NA	NA	NA	NA	NA	NA	NA	NA	NA	chrC02	5065028	5065396	+	132	-	-	GSBRNA2T00074542001	AT5G19840.2	protein_coding	2-oxoglutarate (2OG) and Fe(II)-dependent oxygenase superfamily protein		2-oxoglutarate (2OG) and Fe(II)-dependent oxygenase superfamily protein; FUNCTIONS IN: molecular_function unknown; INVOLVED IN: biological_process unknown; LOCATED IN: cellular_component unknown; EXPRESSED IN: 20 plant structures; EXPRESSED DURING: 12 growth stages; CONTAINS InterPro DOMAIN/s: Transcription factor jumonji/aspartyl beta-hydroxylase (InterPro:IPR003347); BEST Arabidopsis thaliana p…
BnaC02g41200D	150.118	333.501	-1.15123	1.85e-15	1.66e-14	738.742	2459.09	-1.73432	3.54e-55	1.61e-53	2374.51	3021.52	-0.347522	0.00180316	0.00454068	726.569	351.659	1.04769	2.88e-27	5.56e-26	5146.98	2261.58	1.18632	2.5e-40	1.62e-38	2003.69	2831.11	-0.498456	7.18e-05	0.000340326	chrC02	44116076	44122251	-	1026	PF03171:2OG-Fe(II) oxygenase superfamily|PF14226:non-haem dioxygenase in morphine synthesis N-terminal	2OG-FeII_Oxy	GSBRNA2T00120313001	AT5G24530.1	protein_coding	2-oxoglutarate (2OG) and Fe(II)-dependent oxygenase superfamily protein	Encodes a putative 2OG-Fe(II) oxygenase that is defense-associated but required for susceptibility to downy mildew.	DOWNY MILDEW RESISTANT 6 (DMR6); FUNCTIONS IN: oxidoreductase activity, acting on paired donors, with incorporation or reduction of molecular oxygen, 2-oxoglutarate as one donor, and incorporation of one atom each of oxygen into both donors, oxidoreductase activity; INVOLVED IN: response to fungus, response to bacterium, flavonoid biosynthetic process; LOCATED IN: cellular_component unknown; EXPR…
BnaC03g02200D	4.92136	61.5351	-3.64584	2.8e-13	2.16e-12	17.2673	220.365	-3.70103	6.44e-30	1.22e-28	80.3818	342.433	-2.1009	6.01e-17	5.71e-16	28.67	64.8676	-1.17935	0.000436854	0.00158758	475.797	202.416	1.23219	0.000553321	0.00225707	346.961	320.861	0.114599	0.418147	0.582326	chrC03	1050028	1052438	+	1119	PF03171:2OG-Fe(II) oxygenase superfamily|PF14226:non-haem dioxygenase in morphine synthesis N-terminal	2OG-FeII_Oxy	GSBRNA2T00134389001	AT5G05600.1	protein_coding	2-oxoglutarate (2OG) and Fe(II)-dependent oxygenase superfamily protein		2-oxoglutarate (2OG) and Fe(II)-dependent oxygenase superfamily protein; FUNCTIONS IN: oxidoreductase activity, iron ion binding; INVOLVED IN: response to salt stress, response to karrikin; EXPRESSED IN: 15 plant structures; EXPRESSED DURING: 9 growth stages; CONTAINS InterPro DOMAIN/s: Isopenicillin N synthase (InterPro:IPR002283), Oxoglutarate/iron-dependent oxygenase (InterPro:IPR005123); BEST…
BnaC03g11830D	73.0703	161.996	-1.14858	7.09e-09	3.85e-08	77.1288	237.197	-1.60658	6.61e-15	5.43e-14	70.5435	181.435	-1.35956	6.21e-12	4.1e-11	162.37	170.821	-0.0739422	0.637461	0.758048	132.221	218.267	-0.723592	2.38e-05	0.000125326	263.183	170.005	0.634233	0.000358177	0.00148714	chrC03	5739471	5740685	+	678	PF14226:non-haem dioxygenase in morphine synthesis N-terminal	-	GSBRNA2T00141054001	AT5G59530.1	protein_coding	2-oxoglutarate (2OG) and Fe(II)-dependent oxygenase superfamily protein		2-oxoglutarate (2OG) and Fe(II)-dependent oxygenase superfamily protein; CONTAINS InterPro DOMAIN/s: Oxoglutarate/iron-dependent oxygenase (InterPro:IPR005123); BEST Arabidopsis thaliana protein match is: 2-oxoglutarate (2OG) and Fe(II)-dependent oxygenase superfamily protein (TAIR:AT5G59540.1); Has 1807 Blast hits to 1807 proteins in 277 species: Archae - 0; Bacteria - 0; Metazoa - 736; Fungi - …
BnaC03g11850D	118.715	576.544	-2.27994	5.87e-62	2.5e-60	490.121	2757.67	-2.49063	1.57e-99	2.06e-97	635.777	5278.22	-3.05458	5.16e-95	7.56e-93	1876.99	607.888	1.62708	7.83e-119	8.85e-117	2882.61	2535.69	0.184065	0.144077	0.268616	9503.36	4945.81	0.942468	5.86e-16	9.95e-15	chrC03	5744772	5746435	+	1098	PF03171:2OG-Fe(II) oxygenase superfamily|PF14226:non-haem dioxygenase in morphine synthesis N-terminal	2OG-FeII_Oxy	GSBRNA2T00141057001	AT5G59540.1	protein_coding	2-oxoglutarate (2OG) and Fe(II)-dependent oxygenase superfamily protein		2-oxoglutarate (2OG) and Fe(II)-dependent oxygenase superfamily protein; FUNCTIONS IN: oxidoreductase activity; INVOLVED IN: biological_process unknown; LOCATED IN: cellular_component unknown; EXPRESSED IN: 17 plant structures; EXPRESSED DURING: 9 growth stages; CONTAINS InterPro DOMAIN/s: Oxoglutarate/iron-dependent oxygenase (InterPro:IPR005123); BEST Arabidopsis thaliana protein match is: 2-ox…
BnaC03g11860D	40.3318	53.4316	-0.405412	0.158812	0.255826	70.8712	34.3292	1.03959	0.000585742	0.00159396	26.8142	14.4839	0.889008	0.040334	0.0745133	69.0476	56.3336	0.292627	0.243022	0.383992	23.3587	31.5826	-0.443348	0.264492	0.420358	28.6752	13.5709	1.0758	0.0149648	0.0419243	chrC03	5750200	5753066	+	804	PF03171:2OG-Fe(II) oxygenase superfamily	2OG-FeII_Oxy	GSBRNA2T00141060001	AT5G59530.1	protein_coding	2-oxoglutarate (2OG) and Fe(II)-dependent oxygenase superfamily protein		2-oxoglutarate (2OG) and Fe(II)-dependent oxygenase superfamily protein; CONTAINS InterPro DOMAIN/s: Oxoglutarate/iron-dependent oxygenase (InterPro:IPR005123); BEST Arabidopsis thaliana protein match is: 2-oxoglutarate (2OG) and Fe(II)-dependent oxygenase superfamily protein (TAIR:AT5G59540.1); Has 1807 Blast hits to 1807 proteins in 277 species: Archae - 0; Bacteria - 0; Metazoa - 736; Fungi - …
BnaC03g11870D	46.8891	12.5996	1.89113	4.31e-06	1.75e-05	56.601	30.4525	0.899766	0.00618917	0.0138849	85.4877	36.3614	1.21993	3.46e-05	0.000114135	12.7955	13.2895	-0.0586553	0.915361	0.951807	14.7565	27.9928	-0.945806	0.0542834	0.124961	28.6195	34.0733	-0.256484	0.517418	0.669963	chrC03	5755362	5757249	+	1089	PF03171:2OG-Fe(II) oxygenase superfamily|PF14226:non-haem dioxygenase in morphine synthesis N-terminal	2OG-FeII_Oxy	GSBRNA2T00141061001	AT5G59540.1	protein_coding	2-oxoglutarate (2OG) and Fe(II)-dependent oxygenase superfamily protein		2-oxoglutarate (2OG) and Fe(II)-dependent oxygenase superfamily protein; FUNCTIONS IN: oxidoreductase activity; INVOLVED IN: biological_process unknown; LOCATED IN: cellular_component unknown; EXPRESSED IN: 17 plant structures; EXPRESSED DURING: 9 growth stages; CONTAINS InterPro DOMAIN/s: Oxoglutarate/iron-dependent oxygenase (InterPro:IPR005123); BEST Arabidopsis thaliana protein match is: 2-ox…
BnaC03g11900D	153.84	149.661	0.0391091	0.82257	0.881783	78.8037	245.288	-1.62333	4.84e-14	3.73e-13	317.789	282.535	0.167041	0.238783	0.335612	212.159	157.804	0.426966	0.00401656	0.0120514	244.251	225.516	0.115692	0.486687	0.643946	157.997	264.734	-0.744748	8.15e-05	0.000382917	chrC03	5766553	5767006	+	312	PF14226:non-haem dioxygenase in morphine synthesis N-terminal	-	GSBRNA2T00141064001	AT5G59540.1	protein_coding	2-oxoglutarate (2OG) and Fe(II)-dependent oxygenase superfamily protein		2-oxoglutarate (2OG) and Fe(II)-dependent oxygenase superfamily protein; FUNCTIONS IN: oxidoreductase activity; INVOLVED IN: biological_process unknown; LOCATED IN: cellular_component unknown; EXPRESSED IN: 17 plant structures; EXPRESSED DURING: 9 growth stages; CONTAINS InterPro DOMAIN/s: Oxoglutarate/iron-dependent oxygenase (InterPro:IPR005123); BEST Arabidopsis thaliana protein match is: 2-ox…
BnaC03g11910D	4.92448	221.899	-5.49505	1.48e-40	3.73e-39	2.02997	388.569	-7.45913	1.33e-39	3.68e-38	22.6579	471.281	-4.36556	2.73e-85	3.08e-83	348.544	233.984	0.576485	2.42e-05	0.000106365	394.829	357.527	0.143312	0.271095	0.428469	319.904	441.599	-0.466516	0.000867478	0.0033227	chrC03	5767065	5768399	+	621	PF03171:2OG-Fe(II) oxygenase superfamily	2OG-FeII_Oxy	GSBRNA2T00141065001	AT5G59530.1	protein_coding	2-oxoglutarate (2OG) and Fe(II)-dependent oxygenase superfamily protein		2-oxoglutarate (2OG) and Fe(II)-dependent oxygenase superfamily protein; CONTAINS InterPro DOMAIN/s: Oxoglutarate/iron-dependent oxygenase (InterPro:IPR005123); BEST Arabidopsis thaliana protein match is: 2-oxoglutarate (2OG) and Fe(II)-dependent oxygenase superfamily protein (TAIR:AT5G59540.1); Has 1807 Blast hits to 1807 proteins in 277 species: Archae - 0; Bacteria - 0; Metazoa - 736; Fungi - …
BnaC03g29010D	NA	NA	NA	NA	NA	0.582661	31.3856	-5.64654	5.55e-07	2.25e-06	25.2589	93.3756	-1.89337	0.0208524	0.0416149	NA	NA	NA	NA	NA	49.2059	28.8435	0.76349	0.0259258	0.0675163	90.2302	87.4802	0.0482685	0.847489	0.90945	chrC03	17216528	17218265	+	1056	PF03171:2OG-Fe(II) oxygenase superfamily|PF14226:non-haem dioxygenase in morphine synthesis N-terminal	2OG-FeII_Oxy	GSBRNA2T00119870001	AT4G10490.1	protein_coding	2-oxoglutarate (2OG) and Fe(II)-dependent oxygenase superfamily protein		2-oxoglutarate (2OG) and Fe(II)-dependent oxygenase superfamily protein; FUNCTIONS IN: oxidoreductase activity, acting on paired donors, with incorporation or reduction of molecular oxygen, 2-oxoglutarate as one donor, and incorporation of one atom each of oxygen into both donors, oxidoreductase activity; INVOLVED IN: secondary metabolic process; LOCATED IN: cellular_component unknown; CONTAINS I…
BnaC03g29040D	1.31284	0.994065	0.39682	0.826244	0.884317	20.3199	125.5	-2.61697	4.15e-19	4.55e-18	30.8521	217.483	-2.83413	2.43e-31	5.13e-30	2.82564	1.04898	1.42188	0.332929	0.485978	133.933	115.397	0.219565	0.295151	0.455825	86.0784	203.762	-1.24592	2.74e-09	2.4e-08	chrC03	17255579	17255853	+	243	-	-	GSBRNA2T00119877001	AT4G10500.1	protein_coding	2-oxoglutarate (2OG) and Fe(II)-dependent oxygenase superfamily protein		2-oxoglutarate (2OG) and Fe(II)-dependent oxygenase superfamily protein; FUNCTIONS IN: oxidoreductase activity, acting on paired donors, with incorporation or reduction of molecular oxygen, 2-oxoglutarate as one donor, and incorporation of one atom each of oxygen into both donors, oxidoreductase activity; INVOLVED IN: secondary metabolic process; EXPRESSED IN: 12 plant structures; EXPRESSED DURIN…
BnaC03g30410D	NA	NA	NA	NA	NA	0	16.8242	-6.58449	9.99e-07	3.94e-06	0	43.2792	-7.99456	1.36e-10	8e-10	0.298907	0.363121	-0.175492	0.958994	1	2.76285	15.4611	-2.49094	0.00143189	0.00533176	2.70818	40.5459	-3.9371	2.55e-09	2.24e-08	chrC03	18502440	18503797	-	969	PF14226:non-haem dioxygenase in morphine synthesis N-terminal|PF03171:2OG-Fe(II) oxygenase superfamily	2OG-FeII_Oxy	GSBRNA2T00002339001	AT4G03070.1	protein_coding	2-oxoglutarate (2OG) and Fe(II)-dependent oxygenase superfamily protein	Encodes a possible 2-oxoglutarate-dependent dioxygenase that is involved in glucosinolate biosynthesis. The gene is expressed in all ecotypes examined but the enzymatic activity has not been determined experimentally. In Col, there is one copy of this gene (aka AOP1.1) but Ler contains two copies, AOP1.1 and a tightly linked AOP1.2.	AOP1; FUNCTIONS IN: oxidoreductase activity, acting on paired donors, with incorporation or reduction of molecular oxygen, 2-oxoglutarate as one donor, and incorporation of one atom each of oxygen into both donors; INVOLVED IN: glucosinolate biosynthetic process; LOCATED IN: membrane; EXPRESSED IN: 22 plant structures; EXPRESSED DURING: 13 growth stages; CONTAINS InterPro DOMAIN/s: Oxoglutarate/i…
BnaC03g30450D	115.433	0.332365	8.32996	5.26e-12	3.7e-11	16.8558	0	6.48125	1.09e-06	4.29e-06	14.6388	0	6.22572	5.84e-06	2.13e-05	20.6312	0.349962	5.76836	7.64e-06	3.58e-05	2.02285	0	3.54558	0.0940069	0.192979	0.632573	0	1.79067	0.620344	1	chrC03	18528653	18530447	+	1077	PF14226:non-haem dioxygenase in morphine synthesis N-terminal|PF03171:2OG-Fe(II) oxygenase superfamily	2OG-FeII_Oxy	GSBRNA2T00002344001	AT4G03070.1	protein_coding	2-oxoglutarate (2OG) and Fe(II)-dependent oxygenase superfamily protein	Encodes a possible 2-oxoglutarate-dependent dioxygenase that is involved in glucosinolate biosynthesis. The gene is expressed in all ecotypes examined but the enzymatic activity has not been determined experimentally. In Col, there is one copy of this gene (aka AOP1.1) but Ler contains two copies, AOP1.1 and a tightly linked AOP1.2.	AOP1; FUNCTIONS IN: oxidoreductase activity, acting on paired donors, with incorporation or reduction of molecular oxygen, 2-oxoglutarate as one donor, and incorporation of one atom each of oxygen into both donors; INVOLVED IN: glucosinolate biosynthetic process; LOCATED IN: membrane; EXPRESSED IN: 22 plant structures; EXPRESSED DURING: 13 growth stages; CONTAINS InterPro DOMAIN/s: Oxoglutarate/i…
BnaC03g40740D	6.8949	24.4154	-1.82439	0.000768627	0.00226734	21.5664	19.7901	0.127632	0.770147	0.832244	19.829	46.9889	-1.25472	0.00398166	0.00939075	28.8237	25.7417	0.16671	0.659991	0.776038	13.2654	18.1964	-0.477842	0.354569	0.519199	84.5341	44.0252	0.932189	0.000532638	0.00213072	chrC03	25642111	25643657	-	1062	PF14226:non-haem dioxygenase in morphine synthesis N-terminal|PF03171:2OG-Fe(II) oxygenase superfamily	2OG-FeII_Oxy	GSBRNA2T00021427001	AT3G19000.1	protein_coding	2-oxoglutarate (2OG) and Fe(II)-dependent oxygenase superfamily protein		2-oxoglutarate (2OG) and Fe(II)-dependent oxygenase superfamily protein; FUNCTIONS IN: oxidoreductase activity, acting on paired donors, with incorporation or reduction of molecular oxygen, 2-oxoglutarate as one donor, and incorporation of one atom each of oxygen into both donors, oxidoreductase activity, iron ion binding; INVOLVED IN: oxidation reduction; LOCATED IN: cellular_component unknown; …
BnaC04g06780D	0	6.03605	-5.05863	0.00112843	0.00323248	0	4.62636	-4.71868	0.173674	0.258562	0	2.51515	-3.88849	0.0498688	0.0897521	2.44979	6.3633	-1.36336	0.159856	0.280877	0.975074	4.24578	-2.08909	0.154379	0.283195	2.00088	2.35704	-0.238954	0.862358	0.917839	chrC04	4898013	4899236	+	1065	-	-	GSBRNA2T00152818001	AT2G38500.1	protein_coding	2-oxoglutarate (2OG) and Fe(II)-dependent oxygenase superfamily protein		2-oxoglutarate (2OG) and Fe(II)-dependent oxygenase superfamily protein; Has 51 Blast hits to 51 proteins in 10 species: Archae - 0; Bacteria - 0; Metazoa - 0; Fungi - 0; Plants - 51; Viruses - 0; Other Eukaryotes - 0 (source: NCBI BLink).
BnaC04g41490D	19.9497	0.344272	5.79739	0.0266195	0.0565582	1.32773	1.02979	0.342951	0.850827	0.893713	0.344432	14.1266	-5.4228	0.0296077	0.0567665	5.71799	0.363121	3.91372	0.0172185	0.04399	3.33	0.947421	1.79816	0.278091	0.436467	7.08661	13.2378	-0.903394	0.618735	0.752935	chrC04	42277757	42279297	-	1077	PF14226:non-haem dioxygenase in morphine synthesis N-terminal|PF03171:2OG-Fe(II) oxygenase superfamily	2OG-FeII_Oxy	GSBRNA2T00105076001	AT2G25450.1	protein_coding	2-oxoglutarate (2OG) and Fe(II)-dependent oxygenase superfamily protein	encodes a protein whose sequence is similar to ACC oxidase	2-oxoglutarate (2OG) and Fe(II)-dependent oxygenase superfamily protein; CONTAINS InterPro DOMAIN/s: Oxoglutarate/iron-dependent oxygenase (InterPro:IPR005123); BEST Arabidopsis thaliana protein match is: 2-oxoglutarate (2OG) and Fe(II)-dependent oxygenase superfamily protein (TAIR:AT2G30830.1); Has 7865 Blast hits to 7837 proteins in 966 species: Archae - 0; Bacteria - 1060; Metazoa - 82; Fungi …
BnaC04g45770D	NA	NA	NA	NA	NA	0	23.9094	-7.09115	5.41e-08	2.45e-07	1.0333	27.4017	-4.87521	4.31e-07	1.79e-06	NA	NA	NA	NA	NA	24.5709	21.9595	0.164248	0.714318	0.826175	9.33531	25.6776	-1.44622	0.00623173	0.0195402	chrC04	45367108	45369185	-	1062	PF03171:2OG-Fe(II) oxygenase superfamily|PF14226:non-haem dioxygenase in morphine synthesis N-terminal	2OG-FeII_Oxy	GSBRNA2T00155294001	AT2G38240.1	protein_coding	2-oxoglutarate (2OG) and Fe(II)-dependent oxygenase superfamily protein		2-oxoglutarate (2OG) and Fe(II)-dependent oxygenase superfamily protein; FUNCTIONS IN: oxidoreductase activity; INVOLVED IN: response to salt stress; EXPRESSED IN: 11 plant structures; EXPRESSED DURING: 6 growth stages; CONTAINS InterPro DOMAIN/s: Oxoglutarate/iron-dependent oxygenase (InterPro:IPR005123); BEST Arabidopsis thaliana protein match is: 2-oxoglutarate (2OG) and Fe(II)-dependent oxyge…
BnaC04g49850D	1.97437	20.9384	-3.41173	1.64e-05	6.19e-05	3.07572	12.8609	-2.03708	0.010446	0.0223645	0.930839	12.8695	-3.81082	0.000355342	0.0010063	20.6042	22.0762	-0.102702	0.812736	0.88449	2.61745	11.8335	-2.12904	0.0126518	0.0366613	12.0852	12.058	-0.00353625	0.995028	0.997691	chrC04	47733911	47735536	+	1071	PF03171:2OG-Fe(II) oxygenase superfamily|PF14226:non-haem dioxygenase in morphine synthesis N-terminal	2OG-FeII_Oxy	GSBRNA2T00022075001	AT2G44800.1	protein_coding	2-oxoglutarate (2OG) and Fe(II)-dependent oxygenase superfamily protein		2-oxoglutarate (2OG) and Fe(II)-dependent oxygenase superfamily protein; FUNCTIONS IN: oxidoreductase activity, acting on paired donors, with incorporation or reduction of molecular oxygen, 2-oxoglutarate as one donor, and incorporation of one atom each of oxygen into both donors, oxidoreductase activity; INVOLVED IN: biological_process unknown; LOCATED IN: cellular_component unknown; CONTAINS In…
BnaC05g02440D	50.2954	846.116	-4.07212	2.33e-07	1.09e-06	2752.03	8870.41	-1.688	1.04e-39	2.89e-38	1185.15	8188.05	-2.78877	6e-15	4.98e-14	914.864	892.189	0.0359759	0.635532	0.756528	7701.86	8159.12	-0.0832231	0.391569	0.556601	5301.07	7671.73	-0.533207	8.18e-06	4.54e-05	chrC05	1191586	1193903	+	1080	PF03171:2OG-Fe(II) oxygenase superfamily|PF14226:non-haem dioxygenase in morphine synthesis N-terminal	2OG-FeII_Oxy	GSBRNA2T00002750001	AT1G04350.1	protein_coding	2-oxoglutarate (2OG) and Fe(II)-dependent oxygenase superfamily protein	encodes a protein whose sequence is similar to 2-oxoglutarate-dependent dioxygenase	2-oxoglutarate (2OG) and Fe(II)-dependent oxygenase superfamily protein; CONTAINS InterPro DOMAIN/s: Oxoglutarate/iron-dependent oxygenase (InterPro:IPR005123); BEST Arabidopsis thaliana protein match is: 2-oxoglutarate (2OG) and Fe(II)-dependent oxygenase superfamily protein (TAIR:AT5G59540.1); Has 8112 Blast hits to 8080 proteins in 977 species: Archae - 0; Bacteria - 1066; Metazoa - 116; Fungi…
BnaC05g02450D	83.2296	348.238	-2.06442	1.33e-28	2.3e-27	1236.71	3233.64	-1.38564	4.81e-28	8.45e-27	571.816	3387.79	-2.56739	2.92e-12	1.98e-11	465.572	367.187	0.342637	0.00077516	0.00269016	3569.68	2975.33	0.262815	0.0119482	0.0348798	3629.01	3174.17	0.193017	0.105924	0.212256	chrC05	1202458	1204176	+	852	PF03171:2OG-Fe(II) oxygenase superfamily|PF14226:non-haem dioxygenase in morphine synthesis N-terminal	2OG-FeII_Oxy	GSBRNA2T00002751001	AT1G04350.1	protein_coding	2-oxoglutarate (2OG) and Fe(II)-dependent oxygenase superfamily protein	encodes a protein whose sequence is similar to 2-oxoglutarate-dependent dioxygenase	2-oxoglutarate (2OG) and Fe(II)-dependent oxygenase superfamily protein; CONTAINS InterPro DOMAIN/s: Oxoglutarate/iron-dependent oxygenase (InterPro:IPR005123); BEST Arabidopsis thaliana protein match is: 2-oxoglutarate (2OG) and Fe(II)-dependent oxygenase superfamily protein (TAIR:AT5G59540.1); Has 8112 Blast hits to 8080 proteins in 977 species: Archae - 0; Bacteria - 1066; Metazoa - 116; Fungi…
BnaC05g04030D	0.983646	16.8219	-4.09356	6.3e-05	0.000219484	0	10.5774	-5.91127	3.33e-05	0.00010873	0.930839	10.6994	-3.53554	0.00134224	0.00345753	132.894	17.7366	2.91391	1.07e-23	1.78e-22	119.288	9.71666	3.61235	4.34e-25	1.41e-23	89.3917	10.0238	3.16575	2.24e-17	4.26e-16	chrC05	1969823	1971889	-	825	PF03171:2OG-Fe(II) oxygenase superfamily	2OG-FeII_Oxy	GSBRNA2T00031974001	AT1G06620.1	protein_coding	2-oxoglutarate (2OG) and Fe(II)-dependent oxygenase superfamily protein	encodes a protein whose sequence is similar to a 2-oxoglutarate-dependent dioxygenase	2-oxoglutarate (2OG) and Fe(II)-dependent oxygenase superfamily protein; CONTAINS InterPro DOMAIN/s: Oxoglutarate/iron-dependent oxygenase (InterPro:IPR005123); BEST Arabidopsis thaliana protein match is: 2-oxoglutarate (2OG) and Fe(II)-dependent oxygenase superfamily protein (TAIR:AT3G61400.1); Has 8339 Blast hits to 8299 proteins in 1003 species: Archae - 0; Bacteria - 1128; Metazoa - 122; Fung…
BnaC05g04040D	0	18.9054	-6.7089	3.26e-07	1.5e-06	0	11.3122	-6.00675	1.81e-05	6.11e-05	0	8.7132	-5.69881	0.000152671	0.000457457	2.18772	19.9361	-3.19345	2.17e-05	9.57e-05	8.67947	10.413	-0.265014	0.67579	0.798084	1.06095	8.16376	-3.02519	0.0161275	0.0447661	chrC05	1973284	1975142	-	1050	PF03171:2OG-Fe(II) oxygenase superfamily	2OG-FeII_Oxy	GSBRNA2T00031975001	AT1G06620.1	protein_coding	2-oxoglutarate (2OG) and Fe(II)-dependent oxygenase superfamily protein	encodes a protein whose sequence is similar to a 2-oxoglutarate-dependent dioxygenase	2-oxoglutarate (2OG) and Fe(II)-dependent oxygenase superfamily protein; CONTAINS InterPro DOMAIN/s: Oxoglutarate/iron-dependent oxygenase (InterPro:IPR005123); BEST Arabidopsis thaliana protein match is: 2-oxoglutarate (2OG) and Fe(II)-dependent oxygenase superfamily protein (TAIR:AT3G61400.1); Has 8339 Blast hits to 8299 proteins in 1003 species: Archae - 0; Bacteria - 1128; Metazoa - 122; Fung…
BnaC05g04550D	0	60.3812	-8.38257	6.29e-12	4.4e-11	0	166.49	-9.88862	1.95e-16	1.78e-15	0	288.621	-10.7361	2.01e-19	2.25e-18	34.7608	63.6642	-0.870948	0.00201094	0.00644714	209.031	152.999	0.448123	0.0251641	0.0658163	216.588	270.411	-0.322748	0.0393191	0.0952078	chrC05	2241619	2245962	+	2073	PF14226:non-haem dioxygenase in morphine synthesis N-terminal|PF03171:2OG-Fe(II) oxygenase superfamily	2OG-FeII_Oxy	GSBRNA2T00032034001	AT1G06640.1	protein_coding	2-oxoglutarate (2OG) and Fe(II)-dependent oxygenase superfamily protein	encodes a protein whose sequence is similar to a 2-oxoglutarate-dependent dioxygenase	2-oxoglutarate (2OG) and Fe(II)-dependent oxygenase superfamily protein; CONTAINS InterPro DOMAIN/s: Oxoglutarate/iron-dependent oxygenase (InterPro:IPR005123); BEST Arabidopsis thaliana protein match is: 2-oxoglutarate (2OG) and Fe(II)-dependent oxygenase superfamily protein (TAIR:AT1G06650.2); Has 8123 Blast hits to 8085 proteins in 990 species: Archae - 0; Bacteria - 1087; Metazoa - 116; Fungi…
BnaC05g04560D	0.654447	102.636	-7.28967	3.79e-12	2.69e-11	2.16724	70.99	-5.00721	1.18e-15	1.02e-14	0.930839	35.02	-5.2516	2.61e-08	1.23e-07	209.268	108.218	0.952766	4.12e-09	2.72e-08	94.6431	65.2926	0.53497	0.0203553	0.0550714	100.705	32.8061	1.61977	2.15e-08	1.69e-07	chrC05	2246869	2249279	+	1296	PF14226:non-haem dioxygenase in morphine synthesis N-terminal|PF03171:2OG-Fe(II) oxygenase superfamily	2OG-FeII_Oxy	GSBRNA2T00032035001	AT1G06650.2	protein_coding	2-oxoglutarate (2OG) and Fe(II)-dependent oxygenase superfamily protein	encodes a protein whose sequence is similar to 2-oxoglutarate-dependent dioxygenase	2-oxoglutarate (2OG) and Fe(II)-dependent oxygenase superfamily protein; CONTAINS InterPro DOMAIN/s: Oxoglutarate/iron-dependent oxygenase (InterPro:IPR005123); BEST Arabidopsis thaliana protein match is: 2-oxoglutarate (2OG) and Fe(II)-dependent oxygenase superfamily protein (TAIR:AT1G06640.1); Has 8180 Blast hits to 8149 proteins in 985 species: Archae - 0; Bacteria - 1067; Metazoa - 118; Fungi…
BnaC05g10390D	122.952	441.325	-1.84357	1.36e-42	3.65e-41	354.554	138.039	1.36251	3.69e-17	3.52e-16	43.6532	148.337	-1.76973	1.58e-09	8.37e-09	710.052	465.322	0.609684	2.91e-12	2.48e-11	234.502	126.927	0.888803	9.2e-07	6e-06	182.271	139.005	0.397248	0.0827481	0.174395	chrC05	5940878	5942584	-	915	PF03171:2OG-Fe(II) oxygenase superfamily|PF14226:non-haem dioxygenase in morphine synthesis N-terminal	2OG-FeII_Oxy	GSBRNA2T00067769001	AT1G14120.1	protein_coding	2-oxoglutarate (2OG) and Fe(II)-dependent oxygenase superfamily protein		2-oxoglutarate (2OG) and Fe(II)-dependent oxygenase superfamily protein; FUNCTIONS IN: oxidoreductase activity, acting on paired donors, with incorporation or reduction of molecular oxygen, 2-oxoglutarate as one donor, and incorporation of one atom each of oxygen into both donors, oxidoreductase activity; INVOLVED IN: biological_process unknown; LOCATED IN: cellular_component unknown; EXPRESSED I…
BnaC05g10400D	NA	NA	NA	NA	NA	NA	NA	NA	NA	NA	0	4.07003	-4.57491	0.00891026	0.0194401	NA	NA	NA	NA	NA	1.05824	0.304916	1.63457	0.512069	1	3.61372	3.81353	-0.0588504	0.956023	0.977643	chrC05	5962733	5963804	-	915	PF03171:2OG-Fe(II) oxygenase superfamily|PF14226:non-haem dioxygenase in morphine synthesis N-terminal	2OG-FeII_Oxy	GSBRNA2T00067767001	AT1G14130.1	protein_coding	2-oxoglutarate (2OG) and Fe(II)-dependent oxygenase superfamily protein		2-oxoglutarate (2OG) and Fe(II)-dependent oxygenase superfamily protein; FUNCTIONS IN: oxidoreductase activity, acting on paired donors, with incorporation or reduction of molecular oxygen, 2-oxoglutarate as one donor, and incorporation of one atom each of oxygen into both donors, oxidoreductase activity; INVOLVED IN: biological_process unknown; LOCATED IN: nucleus; EXPRESSED IN: 23 plant structu…
BnaC05g14370D	0	4.6634	-4.68836	0.00423423	0.0109046	0.582661	0	1.64568	0.651384	1	0.586407	0.790787	-0.37457	0.89332	0.924869	0	4.91694	-4.83827	0.0026685	0.00833714	NA	NA	NA	NA	NA	0	0.740403	-2.01062	0.59836	1	chrC05	8363184	8363970	-	486	-	-	GSBRNA2T00006542001	AT2G17720.1	protein_coding	2-oxoglutarate (2OG) and Fe(II)-dependent oxygenase superfamily protein	Encodes a prolyl 4-hydroxylase that modifies the extensin proteins in root hair cells.	2-oxoglutarate (2OG) and Fe(II)-dependent oxygenase superfamily protein; FUNCTIONS IN: oxidoreductase activity, acting on paired donors, with incorporation or reduction of molecular oxygen, 2-oxoglutarate as one donor, and incorporation of one atom each of oxygen into both donors, oxidoreductase activity, oxidoreductase activity, acting on paired donors, with incorporation or reduction of molecul…
BnaC05g18240D	285.846	247.154	0.209753	0.100972	0.176669	264.319	141.609	0.90282	9.39e-08	4.15e-07	301.813	145.678	1.05108	4.98e-12	3.32e-11	373.693	260.6	0.520233	4.74e-06	2.28e-05	252.504	130.242	0.957328	4.28e-08	3.34e-07	289.259	136.498	1.08505	2.34e-11	2.55e-10	chrC05	11935259	11937464	-	1167	-	-	GSBRNA2T00119448001	AT1G22950.1	protein_coding	2-oxoglutarate (2OG) and Fe(II)-dependent oxygenase superfamily protein		2-oxoglutarate (2OG) and Fe(II)-dependent oxygenase superfamily protein; FUNCTIONS IN: oxidoreductase activity, oxidoreductase activity, acting on paired donors, with incorporation or reduction of molecular oxygen, iron ion binding, L-ascorbic acid binding; INVOLVED IN: oxidation reduction; LOCATED IN: cellular_component unknown; CONTAINS InterPro DOMAIN/s: Prolyl 4-hydroxylase, alpha subunit (In…
BnaC05g30560D	19.3345	50.6952	-1.39048	0.000267209	0.000847493	14.8584	1.10443	3.83633	0.000305451	0.00086822	37.0347	4.93482	2.84058	1.14e-06	4.5e-06	58.261	53.4532	0.123869	0.628908	0.751328	10.0206	1.02141	3.38347	0.00307871	0.0105672	25.6597	4.6244	2.41415	0.000182898	0.000803377	chrC05	29632729	29634634	+	1092	PF14226:non-haem dioxygenase in morphine synthesis N-terminal|PF03171:2OG-Fe(II) oxygenase superfamily	2OG-FeII_Oxy	GSBRNA2T00079987001	AT3G21420.1	protein_coding	2-oxoglutarate (2OG) and Fe(II)-dependent oxygenase superfamily protein		2-oxoglutarate (2OG) and Fe(II)-dependent oxygenase superfamily protein; FUNCTIONS IN: oxidoreductase activity; INVOLVED IN: metabolic process; LOCATED IN: cellular_component unknown; EXPRESSED IN: 16 plant structures; EXPRESSED DURING: 8 growth stages; CONTAINS InterPro DOMAIN/s: Oxoglutarate/iron-dependent oxygenase (InterPro:IPR005123); BEST Arabidopsis thaliana protein match is: senescence-re…
BnaC05g31460D	205.25	29.7568	2.78806	5.4e-35	1.15e-33	87.81	7.84065	3.47628	3.12e-17	3e-16	65.0449	3.16011	4.35295	1.94e-14	1.56e-13	28.3266	31.3769	-0.146124	0.682533	0.79263	41.641	7.20623	2.52416	5.95e-08	4.55e-07	2.28576	2.96036	-0.374462	0.751036	0.849423	chrC05	30856253	30858596	-	1245	PF13621:Cupin-like domain	-	GSBRNA2T00122347001	AT3G20810.1	protein_coding	2-oxoglutarate (2OG) and Fe(II)-dependent oxygenase superfamily protein	JMJD5 encodes a protein which contains a jumonji-C (jmjC) domain. The jumonji-C is frequently found in proteins with histone demethylase activity. jmjd5 mutant plants have a short-period circadian phenotype.	2-oxoglutarate (2OG) and Fe(II)-dependent oxygenase superfamily protein; CONTAINS InterPro DOMAIN/s: Transcription factor jumonji/aspartyl beta-hydroxylase (InterPro:IPR003347); BEST Arabidopsis thaliana protein match is: 2-oxoglutarate (2OG) and Fe(II)-dependent oxygenase superfamily protein (TAIR:AT5G19840.2); Has 1946 Blast hits to 1923 proteins in 341 species: Archae - 0; Bacteria - 483; Meta…
BnaC05g34020D	0.654859	2.62158	-2.00614	0.253324	0.372148	0.563973	11.2878	-4.18626	0.000912134	0.00239965	1.51024	29.2544	-4.25568	1.35e-07	5.9e-07	0.597814	2.76453	-2.18366	0.224547	0.363027	2.82508	10.3832	-1.89583	0.0253555	0.0662286	2.26923	27.416	-3.57904	3.51e-06	2.05e-05	chrC05	33561782	33564054	+	1047	PF14226:non-haem dioxygenase in morphine synthesis N-terminal|PF03171:2OG-Fe(II) oxygenase superfamily	2OG-FeII_Oxy	GSBRNA2T00107559001	AT3G19010.1	protein_coding	2-oxoglutarate (2OG) and Fe(II)-dependent oxygenase superfamily protein		2-oxoglutarate (2OG) and Fe(II)-dependent oxygenase superfamily protein; FUNCTIONS IN: flavonol synthase activity, oxidoreductase activity, iron ion binding; INVOLVED IN: oxidation reduction, flavonoid biosynthetic process; LOCATED IN: cellular_component unknown; EXPRESSED IN: 24 plant structures; EXPRESSED DURING: 15 growth stages; CONTAINS InterPro DOMAIN/s: Isopenicillin N synthase (InterPro:I…
BnaC05g39700D	0	7.31323	-5.33802	0.00038928	0.00120387	0	6.47744	-5.20405	0.000734249	0.00196452	0	10.15	-5.90837	8.94e-05	0.000277326	1.88718	7.71392	-2.0402	0.0404449	0.0917315	13.2222	5.95389	1.1644	0.0815537	0.173059	0.986223	9.51537	-3.27647	0.00615079	0.0193181	chrC05	38118344	38120516	-	822	PF14226:non-haem dioxygenase in morphine synthesis N-terminal	-	GSBRNA2T00023847001	AT3G13610.1	protein_coding	2-oxoglutarate (2OG) and Fe(II)-dependent oxygenase superfamily protein		2-oxoglutarate (2OG) and Fe(II)-dependent oxygenase superfamily protein; CONTAINS InterPro DOMAIN/s: Oxoglutarate/iron-dependent oxygenase (InterPro:IPR005123); BEST Arabidopsis thaliana protein match is: 2-oxoglutarate (2OG) and Fe(II)-dependent oxygenase superfamily protein (TAIR:AT1G55290.1); Has 8779 Blast hits to 8731 proteins in 1013 species: Archae - 0; Bacteria - 1145; Metazoa - 121; Fung…
BnaC05g40390D	0.329199	146.732	-8.70188	3.42e-13	2.63e-12	0	144.998	-9.68689	6.21e-16	5.47e-15	1.20302	129.893	-6.73002	8.32e-19	8.97e-18	167.092	154.711	0.111221	0.477925	0.6267	132.114	133.376	-0.018182	0.926437	0.959344	119.9	121.713	-0.0181991	0.928244	0.959987	chrC05	38579315	38581245	+	1398	-	-	GSBRNA2T00023743001	AT3G12940.1	protein_coding	2-oxoglutarate (2OG) and Fe(II)-dependent oxygenase superfamily protein		2-oxoglutarate (2OG) and Fe(II)-dependent oxygenase superfamily protein; BEST Arabidopsis thaliana protein match is: RING/U-box superfamily protein (TAIR:AT3G19895.1); Has 67 Blast hits to 67 proteins in 13 species: Archae - 0; Bacteria - 0; Metazoa - 0; Fungi - 0; Plants - 67; Viruses - 0; Other Eukaryotes - 0 (source: NCBI BLink).
BnaC06g05690D	1.96812	13.0006	-2.72441	0.001786	0.00493903	11.5558	36.249	-1.65749	0.000294784	0.000839876	19.9679	66.1623	-1.73116	8.46e-06	3.02e-05	6.87024	13.708	-0.998666	0.108681	0.208005	15.8934	33.3394	-1.0793	0.0148231	0.042007	23.5093	61.9845	-1.40548	0.000258974	0.00110754	chrC06	6336342	6337439	-	933	PF03171:2OG-Fe(II) oxygenase superfamily|PF14226:non-haem dioxygenase in morphine synthesis N-terminal	2OG-FeII_Oxy	GSBRNA2T00033599001	AT1G52790.1	protein_coding	2-oxoglutarate (2OG) and Fe(II)-dependent oxygenase superfamily protein	encodes a putative oxidoreductase, 2OG-Fe(II) oxygenase family protein, similar to GS-AOP loci (GI:16118889, GI:16118887, GI:16118891, GI:16118893); contains PF03171 2OG-Fe(II) oxygenase superfamily domain	2-oxoglutarate (2OG) and Fe(II)-dependent oxygenase superfamily protein; FUNCTIONS IN: oxidoreductase activity; LOCATED IN: cellular_component unknown; EXPRESSED IN: root, synergid; CONTAINS InterPro DOMAIN/s: Oxoglutarate/iron-dependent oxygenase (InterPro:IPR005123); BEST Arabidopsis thaliana protein match is: 2-oxoglutarate (2OG) and Fe(II)-dependent oxygenase superfamily protein (TAIR:AT1G528…
BnaC06g05700D	11.4935	73.6513	-2.68163	1.08e-12	8e-12	53.3126	155.033	-1.5265	6.19e-12	4.03e-11	58.9535	225.262	-1.94484	3.18e-18	3.29e-17	53.1859	77.665	-0.545956	0.0247825	0.0602231	114.814	142.601	-0.314347	0.095856	0.195893	129.908	211.047	-0.704104	0.000684228	0.0026767	chrC06	6338359	6342333	+	948	PF14226:non-haem dioxygenase in morphine synthesis N-terminal|PF03171:2OG-Fe(II) oxygenase superfamily	2OG-FeII_Oxy	GSBRNA2T00033598001	AT1G52800.1	protein_coding	2-oxoglutarate (2OG) and Fe(II)-dependent oxygenase superfamily protein		2-oxoglutarate (2OG) and Fe(II)-dependent oxygenase superfamily protein; FUNCTIONS IN: oxidoreductase activity; LOCATED IN: cellular_component unknown; EXPRESSED IN: stem, root; CONTAINS InterPro DOMAIN/s: Oxoglutarate/iron-dependent oxygenase (InterPro:IPR005123); BEST Arabidopsis thaliana protein match is: 2-oxoglutarate (2OG) and Fe(II)-dependent oxygenase superfamily protein (TAIR:AT1G52790.1…
BnaC06g05800D	0	0.649793	-1.85056	0.619877	1	0.281987	0.65647	-0.952914	0.757923	1	0	4.6349	-4.77279	0.00431646	0.0101023	0.634655	0.685859	-0.130699	0.960751	0.974974	1.49047	0.60407	1.25277	0.558722	0.705784	21.3988	4.34388	2.3045	0.000609068	0.00240973	chrC06	6378768	6380029	+	954	PF03171:2OG-Fe(II) oxygenase superfamily|PF14226:non-haem dioxygenase in morphine synthesis N-terminal	2OG-FeII_Oxy	GSBRNA2T00033587001	AT1G52820.1	protein_coding	2-oxoglutarate (2OG) and Fe(II)-dependent oxygenase superfamily protein		2-oxoglutarate (2OG) and Fe(II)-dependent oxygenase superfamily protein; FUNCTIONS IN: oxidoreductase activity; EXPRESSED IN: root; CONTAINS InterPro DOMAIN/s: Oxoglutarate/iron-dependent oxygenase (InterPro:IPR005123); BEST Arabidopsis thaliana protein match is: 2-oxoglutarate (2OG) and Fe(II)-dependent oxygenase superfamily protein (TAIR:AT4G03070.1); Has 7837 Blast hits to 7765 proteins in 980…
BnaC07g06600D	253.054	299.731	-0.245002	0.112384	0.192882	265.781	620.22	-1.21843	1.99e-20	2.37e-19	343.253	866.462	-1.33786	1.1e-28	2.07e-27	201.177	316.006	-0.651783	1.83e-05	8.16e-05	571.534	570.316	0.000564064	0.996257	0.997987	661.201	811.846	-0.296909	0.00828156	0.0250536	chrC07	10803318	10805759	+	882	PF13640:2OG-Fe(II) oxygenase superfamily	-	GSBRNA2T00013069001	AT2G17720.1	protein_coding	2-oxoglutarate (2OG) and Fe(II)-dependent oxygenase superfamily protein	Encodes a prolyl 4-hydroxylase that modifies the extensin proteins in root hair cells.	2-oxoglutarate (2OG) and Fe(II)-dependent oxygenase superfamily protein; FUNCTIONS IN: oxidoreductase activity, acting on paired donors, with incorporation or reduction of molecular oxygen, 2-oxoglutarate as one donor, and incorporation of one atom each of oxygen into both donors, oxidoreductase activity, oxidoreductase activity, acting on paired donors, with incorporation or reduction of molecul…
BnaC07g17140D	343.928	196.668	0.806669	1.54e-07	7.37e-07	387.606	133.417	1.53595	9.21e-24	1.32e-22	228.814	73.0513	1.64833	4.05e-16	3.64e-15	245.451	207.397	0.242971	0.103532	0.199953	79.9404	122.749	-0.620356	0.0034261	0.0116156	88.7637	68.4566	0.377	0.139831	0.263056	chrC07	23217728	23219273	-	693	PF03171:2OG-Fe(II) oxygenase superfamily	2OG-FeII_Oxy	GSBRNA2T00158076001	AT5G43440.1	protein_coding	2-oxoglutarate (2OG) and Fe(II)-dependent oxygenase superfamily protein	encodes a protein whose sequence is similar to ACC oxidase	2-oxoglutarate (2OG) and Fe(II)-dependent oxygenase superfamily protein; CONTAINS InterPro DOMAIN/s: Oxoglutarate/iron-dependent oxygenase (InterPro:IPR005123); BEST Arabidopsis thaliana protein match is: 2-oxoglutarate (2OG) and Fe(II)-dependent oxygenase superfamily protein (TAIR:AT5G43450.1); Has 1807 Blast hits to 1807 proteins in 277 species: Archae - 0; Bacteria - 0; Metazoa - 736; Fungi - …
BnaC07g29940D	114.076	278.779	-1.28907	0.000547658	0.00165536	1390.14	3468.45	-1.31834	1.01e-27	1.75e-26	1761.07	3722.88	-1.08072	6.24e-21	7.68e-20	440.904	293.957	0.585546	3.81e-07	2.07e-06	4422.56	3190.33	0.471035	5.88e-06	3.4e-05	3339.27	3488.17	-0.0630325	0.654307	0.779944	chrC07	34609521	34615402	-	1026	PF03171:2OG-Fe(II) oxygenase superfamily|PF14226:non-haem dioxygenase in morphine synthesis N-terminal	2OG-FeII_Oxy	GSBRNA2T00133533001	AT5G24530.1	protein_coding	2-oxoglutarate (2OG) and Fe(II)-dependent oxygenase superfamily protein	Encodes a putative 2OG-Fe(II) oxygenase that is defense-associated but required for susceptibility to downy mildew.	DOWNY MILDEW RESISTANT 6 (DMR6); FUNCTIONS IN: oxidoreductase activity, acting on paired donors, with incorporation or reduction of molecular oxygen, 2-oxoglutarate as one donor, and incorporation of one atom each of oxygen into both donors, oxidoreductase activity; INVOLVED IN: response to fungus, response to bacterium, flavonoid biosynthetic process; LOCATED IN: cellular_component unknown; EXPR…
BnaC07g38150D	10.1669	26.3529	-1.37437	0.00425885	0.0109634	10.949	10.6816	0.0445755	0.941567	0.959778	9.55971	2.34263	1.97438	0.0413994	0.0762849	28.3683	27.7861	0.0293272	0.935443	0.962457	7.76663	9.82332	-0.348007	0.606658	0.745082	8.53888	2.19564	1.91666	0.0501885	0.116501	chrC07	39554616	39555739	-	978	PF14226:non-haem dioxygenase in morphine synthesis N-terminal|PF03171:2OG-Fe(II) oxygenase superfamily	2OG-FeII_Oxy	GSBRNA2T00157111001	AT4G23340.1	protein_coding	2-oxoglutarate (2OG) and Fe(II)-dependent oxygenase superfamily protein		2-oxoglutarate (2OG) and Fe(II)-dependent oxygenase superfamily protein; FUNCTIONS IN: oxidoreductase activity; INVOLVED IN: metabolic process; LOCATED IN: cellular_component unknown; CONTAINS InterPro DOMAIN/s: Oxoglutarate/iron-dependent oxygenase (InterPro:IPR005123); BEST Arabidopsis thaliana protein match is: 2-oxoglutarate (2OG) and Fe(II)-dependent oxygenase superfamily protein (TAIR:AT5G5…
BnaC07g39480D	24.9154	714.437	-4.84169	2.24e-55	8.31e-54	47.3107	581.694	-3.60527	2.56e-94	3.07e-92	181.541	681.081	-1.90835	3.19e-48	1.25e-46	19.6006	753.339	-5.26337	1.68e-140	2.48e-138	53.0369	535.029	-3.35959	1.51e-70	2.58e-68	58.5151	638.144	-3.43656	5.83e-51	6.25e-49	chrC07	40313967	40314678	+	600	PF14226:non-haem dioxygenase in morphine synthesis N-terminal	-	GSBRNA2T00154503001	AT1G17010.1	protein_coding	2-oxoglutarate (2OG) and Fe(II)-dependent oxygenase superfamily protein		2-oxoglutarate (2OG) and Fe(II)-dependent oxygenase superfamily protein; FUNCTIONS IN: oxidoreductase activity, acting on paired donors, with incorporation or reduction of molecular oxygen, 2-oxoglutarate as one donor, and incorporation of one atom each of oxygen into both donors, oxidoreductase activity, iron ion binding; INVOLVED IN: oxidation reduction, flavonoid biosynthetic process; LOCATED …
BnaC07g39490D	20.3347	526.086	-4.69417	7.58e-94	5.95e-92	36.0084	427.457	-3.57776	3.4e-79	2.91e-77	127.941	518.89	-2.02515	8.82e-42	2.76e-40	13.37	554.742	-5.3732	2.82e-100	2.44e-98	45.1288	393.19	-3.12163	7.07e-63	9.57e-61	56.3311	486.169	-3.10057	1.32e-36	7.9e-35	chrC07	40314754	40315522	+	441	PF03171:2OG-Fe(II) oxygenase superfamily	2OG-FeII_Oxy	GSBRNA2T00154504001	AT4G25310.1	protein_coding	2-oxoglutarate (2OG) and Fe(II)-dependent oxygenase superfamily protein		2-oxoglutarate (2OG) and Fe(II)-dependent oxygenase superfamily protein; FUNCTIONS IN: oxidoreductase activity, acting on paired donors, with incorporation or reduction of molecular oxygen, 2-oxoglutarate as one donor, and incorporation of one atom each of oxygen into both donors, oxidoreductase activity; INVOLVED IN: flavonoid biosynthetic process; LOCATED IN: cellular_component unknown; CONTAIN…
BnaC07g49220D	44.2626	61.2501	-0.469686	0.0886456	0.158456	51.7838	225.598	-2.11395	1.5e-24	2.23e-23	89.0021	490.629	-2.46344	2.22e-34	5.31e-33	57.7754	64.5798	-0.163184	0.519263	0.662594	216.87	207.521	0.0603138	0.698517	0.814507	597.581	459.715	0.381217	0.022387	0.0593397	chrC07_random	1821672	1823842	+	1080	-	-	GSBRNA2T00014254001	AT5G48020.1	protein_coding	2-oxoglutarate (2OG) and Fe(II)-dependent oxygenase superfamily protein		2-oxoglutarate (2OG) and Fe(II)-dependent oxygenase superfamily protein; Has 30201 Blast hits to 17322 proteins in 780 species: Archae - 12; Bacteria - 1396; Metazoa - 17338; Fungi - 3422; Plants - 5037; Viruses - 0; Other Eukaryotes - 2996 (source: NCBI BLink).
BnaC08g00650D	45.2684	102.857	-1.18403	1.07e-06	4.65e-06	63.5342	54.0216	0.243227	0.37431	0.479545	25.2387	57.8659	-1.19049	0.000364527	0.00103068	100.25	108.453	-0.112895	0.587182	0.719773	46.3919	49.713	-0.0956562	0.753558	0.852495	75.4101	54.2273	0.481182	0.0807628	0.171033	chrC08	456861	458594	+	1080	PF14226:non-haem dioxygenase in morphine synthesis N-terminal|PF03171:2OG-Fe(II) oxygenase superfamily	2OG-FeII_Oxy	GSBRNA2T00145302001	AT1G04350.1	protein_coding	2-oxoglutarate (2OG) and Fe(II)-dependent oxygenase superfamily protein	encodes a protein whose sequence is similar to 2-oxoglutarate-dependent dioxygenase	2-oxoglutarate (2OG) and Fe(II)-dependent oxygenase superfamily protein; CONTAINS InterPro DOMAIN/s: Oxoglutarate/iron-dependent oxygenase (InterPro:IPR005123); BEST Arabidopsis thaliana protein match is: 2-oxoglutarate (2OG) and Fe(II)-dependent oxygenase superfamily protein (TAIR:AT5G59540.1); Has 8112 Blast hits to 8080 proteins in 977 species: Archae - 0; Bacteria - 1066; Metazoa - 116; Fungi…
BnaC08g10750D	NA	NA	NA	NA	NA	NA	NA	NA	NA	NA	NA	NA	NA	NA	NA	8.05606	0	5.37597	0.000237028	0.00089968	0.594607	0	1.80725	0.641288	1	1.96649	0	3.41787	0.117537	0.229854	chrC08	16165342	16167013	-	933	-	-	GSBRNA2T00076730001	AT4G16765.1	protein_coding	2-oxoglutarate (2OG) and Fe(II)-dependent oxygenase superfamily protein		2-oxoglutarate (2OG) and Fe(II)-dependent oxygenase superfamily protein; FUNCTIONS IN: oxidoreductase activity, iron ion binding; INVOLVED IN: oxidation reduction; LOCATED IN: cellular_component unknown; CONTAINS InterPro DOMAIN/s: Isopenicillin N synthase (InterPro:IPR002283), Oxoglutarate/iron-dependent oxygenase (InterPro:IPR005123); BEST Arabidopsis thaliana protein match is: 2-oxoglutarate (…
BnaC08g12000D	36.3766	119.448	-1.71497	4.57e-12	3.23e-11	34.6079	283.61	-3.02315	2.47e-45	8.31e-44	212.048	525.404	-1.31297	6.19e-16	5.49e-15	58.8323	125.933	-1.09767	2.26e-07	1.25e-06	101.91	260.759	-1.36246	2.99e-14	4.39e-13	83.3637	492.287	-2.56712	4.14e-43	3.26e-41	chrC08	17271400	17272917	+	1077	PF14226:non-haem dioxygenase in morphine synthesis N-terminal|PF03171:2OG-Fe(II) oxygenase superfamily	2OG-FeII_Oxy	GSBRNA2T00001024001	AT4G25300.1	protein_coding	2-oxoglutarate (2OG) and Fe(II)-dependent oxygenase superfamily protein		2-oxoglutarate (2OG) and Fe(II)-dependent oxygenase superfamily protein; FUNCTIONS IN: oxidoreductase activity, acting on paired donors, with incorporation or reduction of molecular oxygen, 2-oxoglutarate as one donor, and incorporation of one atom each of oxygen into both donors, oxidoreductase activity; INVOLVED IN: flavonoid biosynthetic process; LOCATED IN: cellular_component unknown; CONTAIN…
BnaC08g12030D	101.366	29.6137	1.773	6.13e-11	3.96e-10	81.4039	29.8433	1.45263	4.98e-07	2.03e-06	83.2182	24.9286	1.75472	3.7e-08	1.72e-07	41.0565	31.2286	0.393814	0.227486	0.366286	40.0982	27.4637	0.546655	0.111652	0.220964	17.2166	23.3616	-0.437658	0.356652	0.522161	chrC08	17292262	17293379	+	804	PF14226:non-haem dioxygenase in morphine synthesis N-terminal|PF03171:2OG-Fe(II) oxygenase superfamily	2OG-FeII_Oxy	GSBRNA2T00001027001	AT4G25300.1	protein_coding	2-oxoglutarate (2OG) and Fe(II)-dependent oxygenase superfamily protein		2-oxoglutarate (2OG) and Fe(II)-dependent oxygenase superfamily protein; FUNCTIONS IN: oxidoreductase activity, acting on paired donors, with incorporation or reduction of molecular oxygen, 2-oxoglutarate as one donor, and incorporation of one atom each of oxygen into both donors, oxidoreductase activity; INVOLVED IN: flavonoid biosynthetic process; LOCATED IN: cellular_component unknown; CONTAIN…
BnaC08g16020D	220.957	282.387	-0.354592	0.0109691	0.0256692	308.968	810.757	-1.38879	1.02e-27	1.77e-26	533.765	1459.21	-1.45091	2.22e-31	4.68e-30	179.12	297.741	-0.734046	6.01e-08	3.54e-07	860.075	745.425	0.204582	0.0851822	0.178917	725.893	1367.21	-0.912062	1.52e-13	2.06e-12	chrC08	20240014	20242840	-	1314	PF14226:non-haem dioxygenase in morphine synthesis N-terminal|PF03171:2OG-Fe(II) oxygenase superfamily	2OG-FeII_Oxy	GSBRNA2T00139865001	AT1G14130.1	protein_coding	2-oxoglutarate (2OG) and Fe(II)-dependent oxygenase superfamily protein		2-oxoglutarate (2OG) and Fe(II)-dependent oxygenase superfamily protein; FUNCTIONS IN: oxidoreductase activity, acting on paired donors, with incorporation or reduction of molecular oxygen, 2-oxoglutarate as one donor, and incorporation of one atom each of oxygen into both donors, oxidoreductase activity; INVOLVED IN: biological_process unknown; LOCATED IN: nucleus; EXPRESSED IN: 23 plant structu…
BnaC08g41620D	1.30618	8.90199	-2.76861	0.0115272	0.0268591	1.56589	0.666829	1.21785	0.541023	0.639422	2.1991	1.8548	0.178252	0.910476	0.936993	6.76833	9.38909	-0.471173	0.519656	0.663002	2.1473	0.609833	1.78407	0.366108	0.531093	0.707299	1.737	-1.36561	0.553549	0.699812	chrC08	36165467	36167163	-	966	PF03171:2OG-Fe(II) oxygenase superfamily|PF14226:non-haem dioxygenase in morphine synthesis N-terminal	2OG-FeII_Oxy	GSBRNA2T00057049001	AT1G12010.1	protein_coding	2-oxoglutarate (2OG) and Fe(II)-dependent oxygenase superfamily protein	Encodes a protein that appears to have 1-amino-cyclopropane-1-carboxylic acid oxidase activity based on mutant analyses.	2-oxoglutarate (2OG) and Fe(II)-dependent oxygenase superfamily protein; CONTAINS InterPro DOMAIN/s: Oxoglutarate/iron-dependent oxygenase (InterPro:IPR005123); BEST Arabidopsis thaliana protein match is: ACC oxidase 2 (TAIR:AT1G62380.1); Has 8592 Blast hits to 8546 proteins in 1001 species: Archae - 0; Bacteria - 1125; Metazoa - 104; Fungi - 1034; Plants - 4961; Viruses - 0; Other Eukaryotes - 1…
BnaC08g43890D	NA	NA	NA	NA	NA	NA	NA	NA	NA	NA	NA	NA	NA	NA	NA	1.23574	0	2.67181	0.310009	1	18.9286	0	6.76598	2.33e-07	1.65e-06	22.0982	0	6.90664	1.44e-07	1.01e-06	chrC08	37367716	37372483	+	609	PF03171:2OG-Fe(II) oxygenase superfamily	2OG-FeII_Oxy	GSBRNA2T00031857001	AT1G04350.1	protein_coding	2-oxoglutarate (2OG) and Fe(II)-dependent oxygenase superfamily protein	encodes a protein whose sequence is similar to 2-oxoglutarate-dependent dioxygenase	2-oxoglutarate (2OG) and Fe(II)-dependent oxygenase superfamily protein; CONTAINS InterPro DOMAIN/s: Oxoglutarate/iron-dependent oxygenase (InterPro:IPR005123); BEST Arabidopsis thaliana protein match is: 2-oxoglutarate (2OG) and Fe(II)-dependent oxygenase superfamily protein (TAIR:AT5G59540.1); Has 8112 Blast hits to 8080 proteins in 977 species: Archae - 0; Bacteria - 1066; Metazoa - 116; Fungi…
BnaC08g44860D	353.092	27.9804	3.65578	1.87e-68	9.11e-67	414.249	24.1717	4.09134	2.69e-73	1.96e-71	389.524	16.3479	4.57849	1.22e-69	9.35e-68	462.587	29.5017	3.96862	2.06e-93	1.6e-91	363.681	22.2352	4.0274	7.81e-69	1.26e-66	381.227	15.3168	4.64273	4.96e-69	9.65e-67	chrC08	37861098	37863232	+	1098	PF14226:non-haem dioxygenase in morphine synthesis N-terminal|PF03171:2OG-Fe(II) oxygenase superfamily	2OG-FeII_Oxy	GSBRNA2T00031737001	AT1G06650.2	protein_coding	2-oxoglutarate (2OG) and Fe(II)-dependent oxygenase superfamily protein	encodes a protein whose sequence is similar to 2-oxoglutarate-dependent dioxygenase	2-oxoglutarate (2OG) and Fe(II)-dependent oxygenase superfamily protein; CONTAINS InterPro DOMAIN/s: Oxoglutarate/iron-dependent oxygenase (InterPro:IPR005123); BEST Arabidopsis thaliana protein match is: 2-oxoglutarate (2OG) and Fe(II)-dependent oxygenase superfamily protein (TAIR:AT1G06640.1); Has 8180 Blast hits to 8149 proteins in 985 species: Archae - 0; Bacteria - 1067; Metazoa - 118; Fungi…
BnaC08g44880D	428.93	3.31759	7.00653	6.15e-49	1.95e-47	765.592	5.95471	7.03834	3.47e-81	3.1e-79	480.625	6.37057	6.16581	3.53e-65	2.4e-63	825.321	3.49781	7.87437	2.88e-64	1.42e-62	590.731	5.48915	6.78349	8.03e-74	1.49e-71	744.193	5.96812	6.88981	1.17e-82	3.2e-80	chrC08	37870090	37872142	+	1107	PF14226:non-haem dioxygenase in morphine synthesis N-terminal|PF03171:2OG-Fe(II) oxygenase superfamily	2OG-FeII_Oxy	GSBRNA2T00031735001	AT1G06650.2	protein_coding	2-oxoglutarate (2OG) and Fe(II)-dependent oxygenase superfamily protein	encodes a protein whose sequence is similar to 2-oxoglutarate-dependent dioxygenase	2-oxoglutarate (2OG) and Fe(II)-dependent oxygenase superfamily protein; CONTAINS InterPro DOMAIN/s: Oxoglutarate/iron-dependent oxygenase (InterPro:IPR005123); BEST Arabidopsis thaliana protein match is: 2-oxoglutarate (2OG) and Fe(II)-dependent oxygenase superfamily protein (TAIR:AT1G06640.1); Has 8180 Blast hits to 8149 proteins in 985 species: Archae - 0; Bacteria - 1067; Metazoa - 118; Fungi…
BnaC09g00410D	21.337	0.997095	4.41439	1.05e-05	4.05e-05	4.00288	1.77126	1.20741	0.338073	0.442115	3.79078	3.10672	0.259119	0.814651	0.866538	385.556	1.04989	8.51326	6.74e-24	1.14e-22	17.8449	1.63124	3.49305	0.000122464	0.000572398	8.13182	2.91172	1.45604	0.136904	0.258634	chrC09	214921	217230	-	1209	PF03171:2OG-Fe(II) oxygenase superfamily|PF14226:non-haem dioxygenase in morphine synthesis N-terminal	2OG-FeII_Oxy	GSBRNA2T00018263001	AT4G03050.2	protein_coding	2-oxoglutarate (2OG) and Fe(II)-dependent oxygenase superfamily protein	Transcriptional silent in leaf tissues of ecotype Col. The transcribed allele in ecotype Ler encodes a 2-oxoglutarate-dependent dioxygenase which is involved in glucosinolate biosynthesis. The natural variation in this locus explains the diversification of hydroxyalkyl glucosinolates among different ecotypes of Arabidopsis.	AOP3; FUNCTIONS IN: oxidoreductase activity, iron ion binding; EXPRESSED IN: 6 plant structures; EXPRESSED DURING: 4 anthesis, petal differentiation and expansion stage, E expanded cotyledon stage; CONTAINS InterPro DOMAIN/s: Isopenicillin N synthase (InterPro:IPR002283), Oxoglutarate/iron-dependent oxygenase (InterPro:IPR005123); BEST Arabidopsis thaliana protein match is: 2-oxoglutarate (2OG) a…
BnaC09g00420D	13.7425	0	6.22197	6.72e-06	2.66e-05	1.28391	0	2.76013	0.305876	0.408255	2.7715	0	3.81708	0.0446182	0.0814712	91.9335	0	8.88682	1.65e-13	1.54e-12	2.15777	0	3.6217	0.0865637	0.181177	0.980269	0	2.41415	0.42923	1	chrC09	225892	227697	-	282	-	-	GSBRNA2T00018264001	AT4G03050.2	protein_coding	2-oxoglutarate (2OG) and Fe(II)-dependent oxygenase superfamily protein	Transcriptional silent in leaf tissues of ecotype Col. The transcribed allele in ecotype Ler encodes a 2-oxoglutarate-dependent dioxygenase which is involved in glucosinolate biosynthesis. The natural variation in this locus explains the diversification of hydroxyalkyl glucosinolates among different ecotypes of Arabidopsis.	AOP3; FUNCTIONS IN: oxidoreductase activity, iron ion binding; EXPRESSED IN: 6 plant structures; EXPRESSED DURING: 4 anthesis, petal differentiation and expansion stage, E expanded cotyledon stage; CONTAINS InterPro DOMAIN/s: Isopenicillin N synthase (InterPro:IPR002283), Oxoglutarate/iron-dependent oxygenase (InterPro:IPR005123); BEST Arabidopsis thaliana protein match is: 2-oxoglutarate (2OG) a…
BnaC09g00440D	0.657573	33.7212	-5.68387	2.66e-07	1.24e-06	0	20.6062	-6.87143	1.33e-07	5.78e-07	0	13.0307	-6.25997	6e-06	2.18e-05	17.5251	35.5597	-1.02347	0.00841075	0.0233942	21.1073	18.9542	0.155508	0.722119	0.83133	8.62551	12.2118	-0.499159	0.434618	0.596728	chrC09	233656	235197	+	966	PF03171:2OG-Fe(II) oxygenase superfamily|PF14226:non-haem dioxygenase in morphine synthesis N-terminal	2OG-FeII_Oxy	GSBRNA2T00018267001	AT4G03070.1	protein_coding	2-oxoglutarate (2OG) and Fe(II)-dependent oxygenase superfamily protein	Encodes a possible 2-oxoglutarate-dependent dioxygenase that is involved in glucosinolate biosynthesis. The gene is expressed in all ecotypes examined but the enzymatic activity has not been determined experimentally. In Col, there is one copy of this gene (aka AOP1.1) but Ler contains two copies, AOP1.1 and a tightly linked AOP1.2.	AOP1; FUNCTIONS IN: oxidoreductase activity, acting on paired donors, with incorporation or reduction of molecular oxygen, 2-oxoglutarate as one donor, and incorporation of one atom each of oxygen into both donors; INVOLVED IN: glucosinolate biosynthetic process; LOCATED IN: membrane; EXPRESSED IN: 22 plant structures; EXPRESSED DURING: 13 growth stages; CONTAINS InterPro DOMAIN/s: Oxoglutarate/i…
BnaC09g08270D	209.496	118.707	0.820771	7.97e-07	3.52e-06	280.13	197.422	0.503074	0.00100484	0.00262243	236.324	158.651	0.5755	0.000661347	0.00179492	28.7307	125.161	-2.1245	1.51e-17	1.82e-16	34.8305	181.635	-2.40349	1.15e-21	2.96e-20	45.8234	148.661	-1.69108	2.85e-12	3.42e-11	chrC09	5208090	5209643	-	864	PF13640:2OG-Fe(II) oxygenase superfamily	-	GSBRNA2T00134998001	AT5G66060.1	protein_coding	2-oxoglutarate (2OG) and Fe(II)-dependent oxygenase superfamily protein		2-oxoglutarate (2OG) and Fe(II)-dependent oxygenase superfamily protein; FUNCTIONS IN: oxidoreductase activity, acting on paired donors, with incorporation or reduction of molecular oxygen, 2-oxoglutarate as one donor, and incorporation of one atom each of oxygen into both donors, oxidoreductase activity, oxidoreductase activity, acting on paired donors, with incorporation or reduction of molecul…
BnaC09g24420D	0.654447	8.35654	-3.67167	0.00452852	0.0115832	1.5472	39.8353	-4.66139	1.03e-09	5.53e-09	3.11593	84.064	-4.78052	8.5e-19	9.15e-18	1.56985	8.81123	-2.49538	0.0107688	0.0290755	17.1657	36.6054	-1.10423	0.0072142	0.0224472	52.0668	78.7671	-0.601892	0.0278633	0.0713635	chrC09	22472461	22474039	-	1026	PF03171:2OG-Fe(II) oxygenase superfamily|PF14226:non-haem dioxygenase in morphine synthesis N-terminal	2OG-FeII_Oxy	GSBRNA2T00107993001	AT4G10490.1	protein_coding	2-oxoglutarate (2OG) and Fe(II)-dependent oxygenase superfamily protein		2-oxoglutarate (2OG) and Fe(II)-dependent oxygenase superfamily protein; FUNCTIONS IN: oxidoreductase activity, acting on paired donors, with incorporation or reduction of molecular oxygen, 2-oxoglutarate as one donor, and incorporation of one atom each of oxygen into both donors, oxidoreductase activity; INVOLVED IN: secondary metabolic process; LOCATED IN: cellular_component unknown; CONTAINS I…
BnaC09g24440D	1.31597	10.0184	-2.93157	0.00422864	0.0108925	1.8105	43.4962	-4.53225	1.72e-10	9.89e-10	5.41749	126.288	-4.59289	9.46e-25	1.46e-23	1.21568	10.561	-3.09393	0.00238046	0.00751875	22.3771	39.972	-0.85547	0.0275321	0.0710405	76.6799	118.333	-0.62966	0.0119286	0.0343945	chrC09	22508855	22510261	-	1020	PF14226:non-haem dioxygenase in morphine synthesis N-terminal|PF03171:2OG-Fe(II) oxygenase superfamily	2OG-FeII_Oxy	GSBRNA2T00107989001	AT4G10490.1	protein_coding	2-oxoglutarate (2OG) and Fe(II)-dependent oxygenase superfamily protein		2-oxoglutarate (2OG) and Fe(II)-dependent oxygenase superfamily protein; FUNCTIONS IN: oxidoreductase activity, acting on paired donors, with incorporation or reduction of molecular oxygen, 2-oxoglutarate as one donor, and incorporation of one atom each of oxygen into both donors, oxidoreductase activity; INVOLVED IN: secondary metabolic process; LOCATED IN: cellular_component unknown; CONTAINS I…
BnaC09g38980D	68.5116	27.1695	1.32999	2.66e-05	9.75e-05	90.0902	77.8192	0.215306	0.362489	0.467693	82.7963	80.4654	0.0295676	0.912935	0.938833	76.009	28.6525	1.40424	5.08e-06	2.43e-05	74.8042	71.5825	0.070069	0.783004	0.871121	105.186	75.3876	0.472505	0.0672189	0.147846	chrC09	41718044	41719946	+	900	PF13640:2OG-Fe(II) oxygenase superfamily	-	GSBRNA2T00078407001	AT5G18900.1	protein_coding	2-oxoglutarate (2OG) and Fe(II)-dependent oxygenase superfamily protein		2-oxoglutarate (2OG) and Fe(II)-dependent oxygenase superfamily protein; FUNCTIONS IN: oxidoreductase activity, acting on paired donors, with incorporation or reduction of molecular oxygen, 2-oxoglutarate as one donor, and incorporation of one atom each of oxygen into both donors, oxidoreductase activity, oxidoreductase activity, acting on paired donors, with incorporation or reduction of molecul…
BnaC09g54110D	67.1929	191.889	-1.51301	3.68e-15	3.25e-14	92.1715	150.268	-0.699006	0.000721543	0.00193327	90.0114	213.444	-1.2489	7.85e-12	5.13e-11	171.811	202.324	-0.234601	0.113653	0.215571	81.3647	138.266	-0.762128	0.000335931	0.00143901	145.977	199.988	-0.454211	0.0134655	0.0382663	chrC09_random	3959664	3961074	-	1044	PF03171:2OG-Fe(II) oxygenase superfamily|PF14226:non-haem dioxygenase in morphine synthesis N-terminal	2OG-FeII_Oxy	GSBRNA2T00020199001	AT5G20400.1	protein_coding	2-oxoglutarate (2OG) and Fe(II)-dependent oxygenase superfamily protein	encodes a protein whose sequence is similar to flavanone 3 hydroxylase from Malus.	2-oxoglutarate (2OG) and Fe(II)-dependent oxygenase superfamily protein; CONTAINS InterPro DOMAIN/s: Oxoglutarate/iron-dependent oxygenase (InterPro:IPR005123); BEST Arabidopsis thaliana protein match is: 2-oxoglutarate (2OG) and Fe(II)-dependent oxygenase superfamily protein (TAIR:AT1G49390.1); Has 8498 Blast hits to 8450 proteins in 980 species: Archae - 0; Bacteria - 1051; Metazoa - 121; Fungi…
BnaCnng09750D	0.329199	1.65133	-2.23196	0.284938	0.407828	5.43151	116.011	-4.36706	4.64e-23	6.39e-22	18.4726	258.78	-3.84377	1.6e-40	4.8e-39	2.48663	1.74187	0.508236	0.699022	0.805001	116.981	106.602	0.126652	0.5819	0.725258	216.783	242.469	-0.159438	0.34101	0.505596	chrCnn_random	8917913	8919346	-	924	PF03171:2OG-Fe(II) oxygenase superfamily|PF14226:non-haem dioxygenase in morphine synthesis N-terminal	2OG-FeII_Oxy	GSBRNA2T00071916001	AT1G77330.1	protein_coding	2-oxoglutarate (2OG) and Fe(II)-dependent oxygenase superfamily protein	similar to 1-aminocyclopropane-1-carboxylate oxidase GI:3386565 from (Sorghum bicolor)	2-oxoglutarate (2OG) and Fe(II)-dependent oxygenase superfamily protein; CONTAINS InterPro DOMAIN/s: Oxoglutarate/iron-dependent oxygenase (InterPro:IPR005123); BEST Arabidopsis thaliana protein match is: ACC oxidase 2 (TAIR:AT1G62380.1); Has 8581 Blast hits to 8541 proteins in 996 species: Archae - 0; Bacteria - 1106; Metazoa - 118; Fungi - 1011; Plants - 4940; Viruses - 0; Other Eukaryotes - 14…
BnaCnng19120D	0.654447	21.366	-5.02613	1.14e-05	4.39e-05	0	36.3296	-7.69008	8.95e-10	4.82e-09	0.975061	25.9474	-4.80937	5.35e-07	2.2e-06	30.7526	22.5315	0.45039	0.238385	0.378698	29.2131	33.4387	-0.197993	0.588816	0.730865	38.7925	24.3107	0.675426	0.0613694	0.137243	chrCnn_random	17835316	17836838	-	663	PF13532:2OG-Fe(II) oxygenase superfamily	-	GSBRNA2T00096599001	AT4G02485.1	protein_coding	2-oxoglutarate (2OG) and Fe(II)-dependent oxygenase superfamily protein		2-oxoglutarate (2OG) and Fe(II)-dependent oxygenase superfamily protein; FUNCTIONS IN: oxidoreductase activity; LOCATED IN: cellular_component unknown; EXPRESSED IN: 10 plant structures; EXPRESSED DURING: 6 growth stages; CONTAINS InterPro DOMAIN/s: Oxoglutarate/iron-dependent oxygenase (InterPro:IPR005123); BEST Arabidopsis thaliana protein match is: RNA-binding (RRM/RBD/RNP motifs) family prote…
BnaCnng26730D	40.9643	63.2144	-0.626848	0.0259389	0.0553015	96.8202	221.388	-1.1888	2.82e-09	1.45e-08	242.136	289.443	-0.260083	0.123577	0.195511	68.7776	66.6515	0.044305	0.864582	0.920267	333.662	203.653	0.711598	9.29e-07	6.06e-06	346.241	271.21	0.354058	0.0195364	0.0527733	chrCnn_random	25248041	25249821	+	873	PF13640:2OG-Fe(II) oxygenase superfamily	-	GSBRNA2T00013889001	AT1G20270.1	protein_coding	2-oxoglutarate (2OG) and Fe(II)-dependent oxygenase superfamily protein		2-oxoglutarate (2OG) and Fe(II)-dependent oxygenase superfamily protein; FUNCTIONS IN: oxidoreductase activity, acting on paired donors, with incorporation or reduction of molecular oxygen, 2-oxoglutarate as one donor, and incorporation of one atom each of oxygen into both donors, oxidoreductase activity, oxidoreductase activity, acting on paired donors, with incorporation or reduction of molecul…
BnaCnng50770D	110.447	138.252	-0.3244	0.0891883	0.159247	125.698	374.218	-1.57396	1.56e-26	2.54e-25	216.187	541.555	-1.32247	3.66e-21	4.58e-20	169.117	145.762	0.212793	0.195215	0.32758	323.845	344.157	-0.0889947	0.490581	0.647232	517.315	507.452	0.0290865	0.819953	0.892902	chrCnn_random	50288618	50291576	-	1074	PF14226:non-haem dioxygenase in morphine synthesis N-terminal	-	GSBRNA2T00053587001	AT4G13400.1	protein_coding	2-oxoglutarate (2OG) and Fe(II)-dependent oxygenase superfamily protein		2-oxoglutarate (2OG) and Fe(II)-dependent oxygenase superfamily protein; BEST Arabidopsis thaliana protein match is: 2-oxoglutarate (2OG) and Fe(II)-dependent oxygenase superfamily protein (TAIR:AT3G63290.1); Has 390 Blast hits to 389 proteins in 142 species: Archae - 0; Bacteria - 106; Metazoa - 14; Fungi - 122; Plants - 74; Viruses - 0; Other Eukaryotes - 74 (source: NCBI BLink).
BnaCnng60040D	35.0743	0	7.57329	1.39e-09	8.04e-09	68.5377	0	8.50241	3.01e-12	2.01e-11	60.0533	0	8.25601	1.55e-11	9.88e-11	NA	NA	NA	NA	NA	NA	NA	NA	NA	NA	NA	NA	NA	NA	NA	chrCnn_random	59871711	59873145	-	759	PF14226:non-haem dioxygenase in morphine synthesis N-terminal	-	GSBRNA2T00077056001	AT1G77330.1	protein_coding	2-oxoglutarate (2OG) and Fe(II)-dependent oxygenase superfamily protein	similar to 1-aminocyclopropane-1-carboxylate oxidase GI:3386565 from (Sorghum bicolor)	2-oxoglutarate (2OG) and Fe(II)-dependent oxygenase superfamily protein; CONTAINS InterPro DOMAIN/s: Oxoglutarate/iron-dependent oxygenase (InterPro:IPR005123); BEST Arabidopsis thaliana protein match is: ACC oxidase 2 (TAIR:AT1G62380.1); Has 8581 Blast hits to 8541 proteins in 996 species: Archae - 0; Bacteria - 1106; Metazoa - 118; Fungi - 1011; Plants - 4940; Viruses - 0; Other Eukaryotes - 14…
BnaCnng60860D	NA	NA	NA	NA	NA	NA	NA	NA	NA	NA	NA	NA	NA	NA	NA	NA	NA	NA	NA	NA	16.8441	0	6.59753	1.29e-06	8.24e-06	19.6522	0	6.74317	4.1e-07	2.73e-06	chrCnn_random	60705923	60708000	-	1062	PF03171:2OG-Fe(II) oxygenase superfamily|PF14226:non-haem dioxygenase in morphine synthesis N-terminal	2OG-FeII_Oxy	GSBRNA2T00080474001	AT2G38240.1	protein_coding	2-oxoglutarate (2OG) and Fe(II)-dependent oxygenase superfamily protein		2-oxoglutarate (2OG) and Fe(II)-dependent oxygenase superfamily protein; FUNCTIONS IN: oxidoreductase activity; INVOLVED IN: response to salt stress; EXPRESSED IN: 11 plant structures; EXPRESSED DURING: 6 growth stages; CONTAINS InterPro DOMAIN/s: Oxoglutarate/iron-dependent oxygenase (InterPro:IPR005123); BEST Arabidopsis thaliana protein match is: 2-oxoglutarate (2OG) and Fe(II)-dependent oxyge…
BnaCnng63100D	2.96155	0.982158	1.57822	0.320045	0.445503	1.26522	8.50748	-2.75147	0.00994078	0.0213872	2.08263	4.92038	-1.19803	0.290813	0.392419	6.2491	1.03582	2.57339	0.0336743	0.0784736	4.57155	7.81606	-0.788753	0.323371	0.487121	12.4613	4.61031	1.47694	0.0518868	0.119646	chrCnn_random	62995994	62996368	-	375	PF14226:non-haem dioxygenase in morphine synthesis N-terminal	-	GSBRNA2T00087017001	AT3G19000.1	protein_coding	2-oxoglutarate (2OG) and Fe(II)-dependent oxygenase superfamily protein		2-oxoglutarate (2OG) and Fe(II)-dependent oxygenase superfamily protein; FUNCTIONS IN: oxidoreductase activity, acting on paired donors, with incorporation or reduction of molecular oxygen, 2-oxoglutarate as one donor, and incorporation of one atom each of oxygen into both donors, oxidoreductase activity, iron ion binding; INVOLVED IN: oxidation reduction; LOCATED IN: cellular_component unknown; …
BnaCnng63110D	1.31284	1.00153	0.390301	0.822638	0.881825	1.22784	9.26814	-2.88785	0.00653842	0.0146004	5.19856	11.4902	-1.1374	0.0973446	0.159617	5.51744	1.05601	2.39112	0.0584287	0.125066	37.7362	8.52679	2.14728	2.36e-06	1.45e-05	70.0115	10.7642	2.71641	3.11e-11	3.36e-10	chrCnn_random	62997637	62998880	-	681	PF03171:2OG-Fe(II) oxygenase superfamily	2OG-FeII_Oxy	GSBRNA2T00087018001	AT3G19010.1	protein_coding	2-oxoglutarate (2OG) and Fe(II)-dependent oxygenase superfamily protein		2-oxoglutarate (2OG) and Fe(II)-dependent oxygenase superfamily protein; FUNCTIONS IN: flavonol synthase activity, oxidoreductase activity, iron ion binding; INVOLVED IN: oxidation reduction, flavonoid biosynthetic process; LOCATED IN: cellular_component unknown; EXPRESSED IN: 24 plant structures; EXPRESSED DURING: 15 growth stages; CONTAINS InterPro DOMAIN/s: Isopenicillin N synthase (InterPro:I…
BnaCnng67150D	46.2189	37.3086	0.308187	0.31051	0.435598	52.3722	68.3293	-0.37506	0.156879	0.237591	66.8102	85.3959	-0.346913	0.176949	0.263342	14.3404	39.3408	-1.45724	0.000210181	0.000804798	8.01217	62.8674	-2.98055	1.32e-12	1.68e-11	6.83345	80.0043	-3.541	3.78e-15	6e-14	chrCnn_random	66875397	66876708	+	705	-	-	GSBRNA2T00097083001	AT5G51880.1	protein_coding	2-oxoglutarate (2OG) and Fe(II)-dependent oxygenase superfamily protein		2-oxoglutarate (2OG) and Fe(II)-dependent oxygenase superfamily protein; FUNCTIONS IN: oxidoreductase activity, acting on paired donors, with incorporation or reduction of molecular oxygen, iron ion binding, L-ascorbic acid binding; INVOLVED IN: oxidation reduction; LOCATED IN: cellular_component unknown; EXPRESSED IN: 24 plant structures; EXPRESSED DURING: 15 growth stages; CONTAINS InterPro DOM…
BnaCnng70010D	103.013	18.2556	2.49189	3.09e-15	2.74e-14	31.9338	35.8019	-0.162019	0.667313	0.747954	50.4995	64.0108	-0.356256	0.363249	0.468647	49.8923	19.2502	1.37207	0.000137833	0.000544058	41.7097	32.9179	0.335496	0.346188	0.510562	66.477	59.9787	0.136719	0.720464	0.828195	chrCnn_random	70008163	70009693	+	984	PF03171:2OG-Fe(II) oxygenase superfamily|PF14226:non-haem dioxygenase in morphine synthesis N-terminal	2OG-FeII_Oxy	GSBRNA2T00007777001	AT2G25450.1	protein_coding	2-oxoglutarate (2OG) and Fe(II)-dependent oxygenase superfamily protein	encodes a protein whose sequence is similar to ACC oxidase	2-oxoglutarate (2OG) and Fe(II)-dependent oxygenase superfamily protein; CONTAINS InterPro DOMAIN/s: Oxoglutarate/iron-dependent oxygenase (InterPro:IPR005123); BEST Arabidopsis thaliana protein match is: 2-oxoglutarate (2OG) and Fe(II)-dependent oxygenase superfamily protein (TAIR:AT2G30830.1); Has 7865 Blast hits to 7837 proteins in 966 species: Archae - 0; Bacteria - 1060; Metazoa - 82; Fungi …
BnaCnng73240D	87.8647	442.799	-2.33321	1.25e-59	5.08e-58	79.9143	252.038	-1.66299	1.35e-19	1.53e-18	93.1	386.26	-2.05456	1.31e-35	3.28e-34	161.055	466.891	-1.5343	1.68e-37	4.5e-36	63.8309	231.88	-1.86693	4.82e-21	1.2e-19	111.548	361.9	-1.69748	4.21e-22	1.15e-20	chrCnn_random	73758329	73760383	+	984	PF14226:non-haem dioxygenase in morphine synthesis N-terminal|PF03171:2OG-Fe(II) oxygenase superfamily	2OG-FeII_Oxy	GSBRNA2T00016749001	AT1G28030.1	protein_coding	2-oxoglutarate (2OG) and Fe(II)-dependent oxygenase superfamily protein		2-oxoglutarate (2OG) and Fe(II)-dependent oxygenase superfamily protein; CONTAINS InterPro DOMAIN/s: Oxoglutarate/iron-dependent oxygenase (InterPro:IPR005123); BEST Arabidopsis thaliana protein match is: 2-oxoglutarate (2OG) and Fe(II)-dependent oxygenase superfamily protein (TAIR:AT1G52820.1); Has 5089 Blast hits to 5024 proteins in 625 species: Archae - 0; Bacteria - 336; Metazoa - 25; Fungi -…
BnaA07g37870D	188.847	710.943	-1.91224	1.62e-66	7.6e-65	251.875	1076.07	-2.09728	4.53e-83	4.23e-81	287.178	1389.05	-2.27474	9.21e-100	1.56e-97	377.195	749.605	-0.990982	5.95e-26	1.09e-24	550.303	989.679	-0.848939	1.86e-15	3.03e-14	524.09	1301.48	-1.31228	8.56e-27	3.13e-25	chrA07_random	1341595	1345014	-	2700	PF16870:2-oxoglutarate dehydrogenase C-terminal|PF00676:Dehydrogenase E1 component|PF02779:Transketolase, pyrimidine binding domain	-	GSBRNA2T00011249001	AT3G55410.1	protein_coding	2-oxoglutarate dehydrogenase, E1 component		2-oxoglutarate dehydrogenase, E1 component; FUNCTIONS IN: oxoglutarate dehydrogenase (succinyl-transferring) activity, cobalt ion binding, zinc ion binding; INVOLVED IN: glycolysis, metabolic process; LOCATED IN: mitochondrion; EXPRESSED IN: 25 plant structures; EXPRESSED DURING: 15 growth stages; CONTAINS InterPro DOMAIN/s: 2-oxoglutarate dehydrogenase, E1 component (InterPro:IPR011603), Dehydro…
BnaA07g37880D	26.2245	67.0421	-1.35277	0.000120222	0.00040253	35.8525	81.9806	-1.19507	1.01e-05	3.55e-05	43.5526	99.7597	-1.195	1.55e-06	6.03e-06	61.5609	70.6665	-0.196869	0.497812	0.644496	83.4517	75.4176	0.151005	0.516238	0.669854	62.0515	93.4769	-0.592125	0.0254043	0.0660796	chrA07_random	1345115	1345625	-	195	-	-	GSBRNA2T00011250001	AT3G55410.1	protein_coding	2-oxoglutarate dehydrogenase, E1 component		2-oxoglutarate dehydrogenase, E1 component; FUNCTIONS IN: oxoglutarate dehydrogenase (succinyl-transferring) activity, cobalt ion binding, zinc ion binding; INVOLVED IN: glycolysis, metabolic process; LOCATED IN: mitochondrion; EXPRESSED IN: 25 plant structures; EXPRESSED DURING: 15 growth stages; CONTAINS InterPro DOMAIN/s: 2-oxoglutarate dehydrogenase, E1 component (InterPro:IPR011603), Dehydro…
BnaA09g17390D	724.306	670.176	0.111701	0.290602	0.414083	484.059	952.802	-0.976019	3.49e-17	3.34e-16	747.575	1071.54	-0.520606	7.69e-06	2.76e-05	343.19	706.604	-1.0424	7.84e-25	1.37e-23	1062.4	876.35	0.277532	0.0161826	0.0452922	794.327	1004.03	-0.338748	0.0123818	0.0355467	chrA09	10529665	10533402	-	2700	PF16870:2-oxoglutarate dehydrogenase C-terminal|PF02779:Transketolase, pyrimidine binding domain|PF00676:Dehydrogenase E1 component	-	GSBRNA2T00070910001	AT3G55410.1	protein_coding	2-oxoglutarate dehydrogenase, E1 component		2-oxoglutarate dehydrogenase, E1 component; FUNCTIONS IN: oxoglutarate dehydrogenase (succinyl-transferring) activity, cobalt ion binding, zinc ion binding; INVOLVED IN: glycolysis, metabolic process; LOCATED IN: mitochondrion; EXPRESSED IN: 25 plant structures; EXPRESSED DURING: 15 growth stages; CONTAINS InterPro DOMAIN/s: 2-oxoglutarate dehydrogenase, E1 component (InterPro:IPR011603), Dehydro…
BnaC09g18140D	926.724	1028.9	-0.150874	0.0873857	0.156723	845.643	1978.82	-1.22574	1.02e-26	1.68e-25	1229.71	2493.05	-1.02059	4.48e-24	6.65e-23	494.006	1084.8	-1.13436	1.12e-35	2.85e-34	1528.51	1819.42	-0.251909	0.0297646	0.0759166	1521.19	2335.92	-0.61934	1.76e-06	1.07e-05	chrC09	14784145	14787933	+	2700	PF00676:Dehydrogenase E1 component|PF16870:2-oxoglutarate dehydrogenase C-terminal|PF02779:Transketolase, pyrimidine binding domain	-	GSBRNA2T00041842001	AT3G55410.1	protein_coding	2-oxoglutarate dehydrogenase, E1 component		2-oxoglutarate dehydrogenase, E1 component; FUNCTIONS IN: oxoglutarate dehydrogenase (succinyl-transferring) activity, cobalt ion binding, zinc ion binding; INVOLVED IN: glycolysis, metabolic process; LOCATED IN: mitochondrion; EXPRESSED IN: 25 plant structures; EXPRESSED DURING: 15 growth stages; CONTAINS InterPro DOMAIN/s: 2-oxoglutarate dehydrogenase, E1 component (InterPro:IPR011603), Dehydro…
BnaA05g25320D	14.0626	6.92133	1.0169	0.14386	0.236227	19.2918	4.38313	2.12445	0.00108501	0.00281455	24.334	5.63108	2.14825	0.000828805	0.00221163	2.82728	7.29817	-1.37847	0.141557	0.255937	16.2156	4.02349	1.98429	0.0055008	0.0176738	10.3071	5.27775	0.989698	0.23047	0.381527	chrA05	18764156	18765831	-	1365	PF13532:2OG-Fe(II) oxygenase superfamily	-	GSBRNA2T00104758001	AT3G14160.1	protein_coding	2-oxoglutarate-dependent dioxygenase family protein		2-oxoglutarate-dependent dioxygenase family protein; FUNCTIONS IN: oxidoreductase activity; INVOLVED IN: biological_process unknown; LOCATED IN: cellular_component unknown; EXPRESSED IN: 13 plant structures; EXPRESSED DURING: 6 growth stages; CONTAINS InterPro DOMAIN/s: Oxoglutarate/iron-dependent oxygenase (InterPro:IPR005123); BEST Arabidopsis thaliana protein match is: 2-oxoglutarate-dependent…
BnaC05g52110D	30.1788	10.6338	1.50167	0.00106504	0.00306416	25.1548	19.6303	0.363791	0.390954	0.496408	33.3947	28.0908	0.248611	0.497296	0.599365	14.7244	11.2126	0.387996	0.474818	0.624071	21.7118	18.0692	0.269174	0.551411	0.699882	21.6804	26.3206	-0.28454	0.48664	0.643249	chrC05_random	3637798	3639527	+	1281	PF13532:2OG-Fe(II) oxygenase superfamily	-	GSBRNA2T00005254001	AT3G14160.1	protein_coding	2-oxoglutarate-dependent dioxygenase family protein		2-oxoglutarate-dependent dioxygenase family protein; FUNCTIONS IN: oxidoreductase activity; INVOLVED IN: biological_process unknown; LOCATED IN: cellular_component unknown; EXPRESSED IN: 13 plant structures; EXPRESSED DURING: 6 growth stages; CONTAINS InterPro DOMAIN/s: Oxoglutarate/iron-dependent oxygenase (InterPro:IPR005123); BEST Arabidopsis thaliana protein match is: 2-oxoglutarate-dependent…
BnaA09g18460D	97.7503	324.548	-1.73167	3.66e-29	6.44e-28	59.3041	304.918	-2.35977	5.71e-39	1.54e-37	105.498	313.486	-1.57543	1.98e-21	2.51e-20	406.129	342.208	0.246589	0.0183113	0.0464164	365.475	280.54	0.384406	0.00464354	0.0152149	337.579	293.73	0.199516	0.146748	0.272973	chrA09	11466276	11469385	-	927	PF13344:Haloacid dehalogenase-like hydrolase|PF13242:HAD-hyrolase-like	-	GSBRNA2T00072385001	AT5G47760.1	protein_coding	2-phosphoglycolate phosphatase 2	serine/threonine protein kinase	2-phosphoglycolate phosphatase 2 (PGLP2); FUNCTIONS IN: protein serine/threonine kinase activity, phosphoglycolate phosphatase activity; INVOLVED IN: metabolic process; LOCATED IN: chloroplast; EXPRESSED IN: 26 plant structures; EXPRESSED DURING: 13 growth stages; CONTAINS InterPro DOMAIN/s: HAD-superfamily hydrolase, subfamily IIA (InterPro:IPR006357), 2-phosphoglycolate phosphatase, eukaryotic …
BnaC09g20390D	337.121	93.5989	1.84742	3.95e-32	7.64e-31	247.202	59.822	2.0424	6.59e-26	1.04e-24	271.796	70.6419	1.94293	2.44e-26	4.09e-25	116.721	98.6836	0.240365	0.219952	0.357841	93.9184	55.0247	0.773101	0.00185711	0.00672943	93.1222	66.189	0.488961	0.0520145	0.119843	chrC09	17390440	17392743	-	927	PF13242:HAD-hyrolase-like|PF13344:Haloacid dehalogenase-like hydrolase	-	GSBRNA2T00033458001	AT5G47760.1	protein_coding	2-phosphoglycolate phosphatase 2	serine/threonine protein kinase	2-phosphoglycolate phosphatase 2 (PGLP2); FUNCTIONS IN: protein serine/threonine kinase activity, phosphoglycolate phosphatase activity; INVOLVED IN: metabolic process; LOCATED IN: chloroplast; EXPRESSED IN: 26 plant structures; EXPRESSED DURING: 13 growth stages; CONTAINS InterPro DOMAIN/s: HAD-superfamily hydrolase, subfamily IIA (InterPro:IPR006357), 2-phosphoglycolate phosphatase, eukaryotic …
BnaA06g26990D	0	1.6707	-3.20648	0.153398	0.249105	0.964542	7.48652	-2.97586	0.0119911	0.0253378	0.630629	3.27307	-2.39281	0.138399	0.214737	1.2341	1.76206	-0.507084	0.740957	0.836514	27.4123	6.88978	1.9784	0.000285327	0.00124092	0.986223	3.06539	-1.62744	0.267212	0.425824	chrA06	18522859	18524447	+	693	PF02482:Sigma 54 modulation protein / S30EA ribosomal protein|PF16321:Sigma 54 modulation/S30EA ribosomal protein C terminus	-	GSBRNA2T00147541001	AT5G24490.1	protein_coding	30S ribosomal protein, putative		30S ribosomal protein, putative; FUNCTIONS IN: structural constituent of ribosome, binding; INVOLVED IN: translation, primary metabolic process; LOCATED IN: ribosome, chloroplast; EXPRESSED IN: 22 plant structures; EXPRESSED DURING: 13 growth stages; CONTAINS InterPro DOMAIN/s: Ribosomal protein S30Ae/sigma 54 modulation protein (InterPro:IPR003489); Has 30201 Blast hits to 17322 proteins in 780 …
BnaA09g04830D	758.876	2070.22	-1.44778	5.19e-75	2.92e-73	1285.31	2341.68	-0.865447	1.24e-21	1.59e-20	638.906	1052.06	-0.720851	1.38e-09	7.35e-09	273.228	2182.83	-3.00009	1.88e-305	1.2e-302	768.868	2154.47	-1.4877	4.41e-38	2.62e-36	153.588	985.706	-2.68011	5.88e-78	1.43e-75	chrA09	2377706	2379639	-	915	PF16321:Sigma 54 modulation/S30EA ribosomal protein C terminus|PF02482:Sigma 54 modulation protein / S30EA ribosomal protein	-	GSBRNA2T00009591001	AT5G24490.1	protein_coding	30S ribosomal protein, putative		30S ribosomal protein, putative; FUNCTIONS IN: structural constituent of ribosome, binding; INVOLVED IN: translation, primary metabolic process; LOCATED IN: ribosome, chloroplast; EXPRESSED IN: 22 plant structures; EXPRESSED DURING: 13 growth stages; CONTAINS InterPro DOMAIN/s: Ribosomal protein S30Ae/sigma 54 modulation protein (InterPro:IPR003489); Has 30201 Blast hits to 17322 proteins in 780 …
BnaC09g04350D	1782.73	1839.51	-0.0450264	0.519188	0.63996	3100.42	1561.11	0.989369	4.18e-24	6.06e-23	1149.41	574.279	0.998981	6.07e-17	5.76e-16	945.279	1939.56	-1.03736	1.5e-50	5.54e-49	1486.52	1436.33	0.0499788	0.650284	0.778755	366.745	538.059	-0.552491	0.000283205	0.00120188	chrC09	2473248	2475242	-	918	PF16321:Sigma 54 modulation/S30EA ribosomal protein C terminus|PF02482:Sigma 54 modulation protein / S30EA ribosomal protein	-	GSBRNA2T00146025001	AT5G24490.1	protein_coding	30S ribosomal protein, putative		30S ribosomal protein, putative; FUNCTIONS IN: structural constituent of ribosome, binding; INVOLVED IN: translation, primary metabolic process; LOCATED IN: ribosome, chloroplast; EXPRESSED IN: 22 plant structures; EXPRESSED DURING: 13 growth stages; CONTAINS InterPro DOMAIN/s: Ribosomal protein S30Ae/sigma 54 modulation protein (InterPro:IPR003489); Has 30201 Blast hits to 17322 proteins in 780 …
BnaA03g46910D	1133.84	582.193	0.961447	6.71e-27	1.09e-25	1319.48	299.343	2.14211	2.05e-80	1.8e-78	797.077	132.079	2.58689	7.78e-74	6.64e-72	1303.57	613.834	1.08602	3.68e-46	1.24e-44	1038.42	275.484	1.91766	9.28e-50	8.33e-48	457.041	123.752	1.87927	5.11e-31	2.31e-29	chrA03	24051343	24053162	-	891	PF00076:RNA recognition motif. (a.k.a. RRM, RBD, or RNP domain)	RRM_1	GSBRNA2T00048985001	AT4G24770.1	protein_coding	31-kDa RNA binding protein	Encodes a chloroplast RNA-binding protein. A substrate of the type III effector HopU1 (mono-ADP-ribosyltransferase). Required for editing and stability of specific chloroplast mRNAs.	31-kDa RNA binding protein (RBP31); FUNCTIONS IN: RNA binding, poly(U) RNA binding; INVOLVED IN: RNA modification, RNA processing, innate immune response; LOCATED IN: thylakoid, chloroplast thylakoid membrane, chloroplast stroma, chloroplast, chloroplast envelope; EXPRESSED IN: 26 plant structures; EXPRESSED DURING: 14 growth stages; CONTAINS InterPro DOMAIN/s: RNA recognition motif, RNP-1 (Inter…
BnaC07g39090D	370.112	496.272	-0.422758	8.12e-05	0.000278728	462.517	255.904	0.854961	9.38e-11	5.51e-10	219.544	107.153	1.03204	2.62e-07	1.11e-06	528.103	523.27	0.014031	0.881036	0.931302	411.955	235.491	0.810372	9.79e-09	8.25e-08	183.039	100.414	0.86249	6.92e-05	0.000328862	chrC07	40168577	40170401	-	903	PF00076:RNA recognition motif. (a.k.a. RRM, RBD, or RNP domain)	RRM_1	GSBRNA2T00154462001	AT4G24770.1	protein_coding	31-kDa RNA binding protein	Encodes a chloroplast RNA-binding protein. A substrate of the type III effector HopU1 (mono-ADP-ribosyltransferase). Required for editing and stability of specific chloroplast mRNAs.	31-kDa RNA binding protein (RBP31); FUNCTIONS IN: RNA binding, poly(U) RNA binding; INVOLVED IN: RNA modification, RNA processing, innate immune response; LOCATED IN: thylakoid, chloroplast thylakoid membrane, chloroplast stroma, chloroplast, chloroplast envelope; EXPRESSED IN: 26 plant structures; EXPRESSED DURING: 14 growth stages; CONTAINS InterPro DOMAIN/s: RNA recognition motif, RNP-1 (Inter…
BnaCnng60260D	28.8581	0	7.29173	7.71e-09	4.16e-08	26.0239	0	7.09923	2.79e-08	1.3e-07	18.1973	0	6.53624	9.03e-07	3.61e-06	NA	NA	NA	NA	NA	NA	NA	NA	NA	NA	NA	NA	NA	NA	NA	chrCnn_random	60034197	60035211	-	363	PF00076:RNA recognition motif. (a.k.a. RRM, RBD, or RNP domain)	RRM_1	GSBRNA2T00077116001	AT4G24770.1	protein_coding	31-kDa RNA binding protein	Encodes a chloroplast RNA-binding protein. A substrate of the type III effector HopU1 (mono-ADP-ribosyltransferase). Required for editing and stability of specific chloroplast mRNAs.	31-kDa RNA binding protein (RBP31); FUNCTIONS IN: RNA binding, poly(U) RNA binding; INVOLVED IN: RNA modification, RNA processing, innate immune response; LOCATED IN: thylakoid, chloroplast thylakoid membrane, chloroplast stroma, chloroplast, chloroplast envelope; EXPRESSED IN: 26 plant structures; EXPRESSED DURING: 14 growth stages; CONTAINS InterPro DOMAIN/s: RNA recognition motif, RNP-1 (Inter…
BnaCnng71670D	461.599	1786.13	-1.95195	1.04e-123	1.29e-121	535.382	1037.74	-0.953533	1.38e-20	1.66e-19	285.903	557.537	-0.964232	2.12e-12	1.45e-11	643.283	1883.24	-1.54963	8.68e-117	9.53e-115	416.443	954.767	-1.19512	9e-26	3.05e-24	249.2	522.437	-1.06713	1.57e-13	2.13e-12	chrCnn_random	71918905	71920655	+	915	PF00076:RNA recognition motif. (a.k.a. RRM, RBD, or RNP domain)	RRM_1	GSBRNA2T00011774001	AT4G24770.1	protein_coding	31-kDa RNA binding protein	Encodes a chloroplast RNA-binding protein. A substrate of the type III effector HopU1 (mono-ADP-ribosyltransferase). Required for editing and stability of specific chloroplast mRNAs.	31-kDa RNA binding protein (RBP31); FUNCTIONS IN: RNA binding, poly(U) RNA binding; INVOLVED IN: RNA modification, RNA processing, innate immune response; LOCATED IN: thylakoid, chloroplast thylakoid membrane, chloroplast stroma, chloroplast, chloroplast envelope; EXPRESSED IN: 26 plant structures; EXPRESSED DURING: 14 growth stages; CONTAINS InterPro DOMAIN/s: RNA recognition motif, RNP-1 (Inter…
BnaA02g37120D	94.4623	40.5965	1.21647	2.14e-06	9.02e-06	118.653	43.8074	1.43455	7.52e-09	3.7e-08	103.08	33.2577	1.62492	9.14e-10	4.97e-09	37.8005	42.8009	-0.182177	0.55957	0.697439	64.7038	40.2808	0.680292	0.0187957	0.0514898	47.4728	31.1628	0.601795	0.0670506	0.147583	chrA02_random	1593328	1596449	-	1503	PF01927:Mut7-C RNAse domain|PF01612:3'-5' exonuclease	3_5_exonuc	GSBRNA2T00037921001	AT5G24340.1	protein_coding	3'-5' exonuclease domain-containing protein		3'-5' exonuclease domain-containing protein; FUNCTIONS IN: 3'-5' exonuclease activity, nucleic acid binding; INVOLVED IN: nucleobase, nucleoside, nucleotide and nucleic acid metabolic process; LOCATED IN: intracellular; EXPRESSED IN: 8 plant structures; EXPRESSED DURING: 6 growth stages; CONTAINS InterPro DOMAIN/s: Protein of unknown function DUF82 (InterPro:IPR002782), Polynucleotidyl transferas…
BnaCnng48290D	36.4097	128.708	-1.82135	4.6e-14	3.77e-13	52.7114	130.447	-1.31959	3.48e-07	1.44e-06	40.0362	122.552	-1.61225	2.47e-11	1.55e-10	67.4782	135.708	-1.00899	8.23e-07	4.31e-06	89.6283	120.022	-0.418739	0.0439307	0.105055	82.7038	114.827	-0.472598	0.0258808	0.0670979	chrCnn_random	47589927	47593193	-	1500	PF01612:3'-5' exonuclease|PF01927:Mut7-C RNAse domain	3_5_exonuc	GSBRNA2T00048030001	AT5G24340.1	protein_coding	3'-5' exonuclease domain-containing protein		3'-5' exonuclease domain-containing protein; FUNCTIONS IN: 3'-5' exonuclease activity, nucleic acid binding; INVOLVED IN: nucleobase, nucleoside, nucleotide and nucleic acid metabolic process; LOCATED IN: intracellular; EXPRESSED IN: 8 plant structures; EXPRESSED DURING: 6 growth stages; CONTAINS InterPro DOMAIN/s: Protein of unknown function DUF82 (InterPro:IPR002782), Polynucleotidyl transferas…
BnaCnng51120D	198.393	211.898	-0.0943403	0.525527	0.645845	258.926	547.617	-1.07904	3.14e-19	3.48e-18	327.903	792.754	-1.27288	5.96e-25	9.25e-24	242.971	223.414	0.121802	0.380694	0.534101	474.38	503.758	-0.0878875	0.4536	0.61468	694.501	742.792	-0.096048	0.40874	0.573033	chrCnn_random	50600199	50602820	+	1029	PF01612:3'-5' exonuclease|PF00013:KH domain	3_5_exonuc	GSBRNA2T00054441001	AT2G25910.1	protein_coding	3'-5' exonuclease domain-containing protein / K homology domain-containing protein / KH domain-containing protein		3'-5' exonuclease domain-containing protein / K homology domain-containing protein / KH domain-containing protein; FUNCTIONS IN: 3'-5' exonuclease activity, RNA binding, nucleic acid binding; INVOLVED IN: nucleobase, nucleoside, nucleotide and nucleic acid metabolic process; LOCATED IN: intracellular; EXPRESSED IN: 23 plant structures; EXPRESSED DURING: 15 growth stages; CONTAINS InterPro DOMAIN/…
BnaA05g29900D	44.8992	24.5302	0.868584	0.0165707	0.0371513	25.8232	37.5068	-0.553687	0.160921	0.242754	31.2124	32.8274	-0.0691582	0.844899	0.89005	9.07148	25.8634	-1.51702	0.00265684	0.00830474	5.83998	34.4473	-2.51602	1.28e-05	7.03e-05	2.93024	30.7619	-3.38252	2.37e-07	1.64e-06	chrA05	20780610	20782111	-	882	PF03725:3' exoribonuclease family, domain 2|PF01138:3' exoribonuclease family, domain 1	RNase_PH	GSBRNA2T00059515001	AT3G07750.2	protein_coding	3'-5'-exoribonuclease family protein		3'-5'-exoribonuclease family protein; FUNCTIONS IN: 3'-5'-exoribonuclease activity, RNA binding; INVOLVED IN: RNA processing; LOCATED IN: cellular_component unknown; EXPRESSED IN: 21 plant structures; EXPRESSED DURING: 13 growth stages; CONTAINS InterPro DOMAIN/s: Exoribonuclease, phosphorolytic domain 2 (InterPro:IPR015847), Exoribonuclease, phosphorolytic domain 1 (InterPro:IPR001247), Ribosoma…
BnaC01g39710D	102.978	139.472	-0.437761	0.016723	0.0374536	43.159	57.7292	-0.411934	0.169201	0.252927	43.8992	59.5964	-0.443816	0.146276	0.225038	65.791	147.061	-1.15826	1.62e-08	1.01e-07	27.003	53.0789	-0.978134	0.00250794	0.00879631	15.1172	55.8293	-1.88744	2.26e-06	1.36e-05	chrC01	38276914	38278740	-	867	PF01138:3' exoribonuclease family, domain 1|PF03725:3' exoribonuclease family, domain 2	RNase_PH	GSBRNA2T00018520001	AT3G07750.2	protein_coding	3'-5'-exoribonuclease family protein		3'-5'-exoribonuclease family protein; FUNCTIONS IN: 3'-5'-exoribonuclease activity, RNA binding; INVOLVED IN: RNA processing; LOCATED IN: cellular_component unknown; EXPRESSED IN: 21 plant structures; EXPRESSED DURING: 13 growth stages; CONTAINS InterPro DOMAIN/s: Exoribonuclease, phosphorolytic domain 2 (InterPro:IPR015847), Exoribonuclease, phosphorolytic domain 1 (InterPro:IPR001247), Ribosoma…
BnaC05g03960D	5.55622	0	4.91581	0.0023699	0.00641166	1.94777	0	3.35699	0.121937	0.192817	1.49623	0	2.93558	0.216008	0.309764	9.033	0	5.53965	9.97e-05	0.000402469	3.25788	0	4.21592	0.0337545	0.0844386	6.4408	0	5.13427	0.00108018	0.00405712	chrC05	1944231	1945314	+	240	-	-	GSBRNA2T00031967001	AT4G27490.1	protein_coding	3'-5'-exoribonuclease family protein		3'-5'-exoribonuclease family protein; FUNCTIONS IN: 3'-5'-exoribonuclease activity, RNA binding; INVOLVED IN: RNA processing; LOCATED IN: cellular_component unknown; CONTAINS InterPro DOMAIN/s: Exoribonuclease, phosphorolytic domain 2 (InterPro:IPR015847), Exoribonuclease, phosphorolytic domain 1 (InterPro:IPR001247), Ribosomal protein S5 domain 2-type fold (InterPro:IPR020568); BEST Arabidopsis …
BnaC05g44220D	0	22.7998	-6.97602	6.32e-08	3.13e-07	0	4.47178	-4.66684	0.00705339	0.015631	0	4.06082	-4.59617	0.00847928	0.01859	13.6889	24.0393	-0.809434	0.0745113	0.15308	4.08699	4.12151	-0.00261024	0.997974	0.998801	2.36643	3.80454	-0.72204	0.53127	0.681503	chrC05	40679761	40681344	-	948	PF03725:3' exoribonuclease family, domain 2|PF01138:3' exoribonuclease family, domain 1	RNase_PH	GSBRNA2T00038955001	AT3G07750.2	protein_coding	3'-5'-exoribonuclease family protein		3'-5'-exoribonuclease family protein; FUNCTIONS IN: 3'-5'-exoribonuclease activity, RNA binding; INVOLVED IN: RNA processing; LOCATED IN: cellular_component unknown; EXPRESSED IN: 21 plant structures; EXPRESSED DURING: 13 growth stages; CONTAINS InterPro DOMAIN/s: Exoribonuclease, phosphorolytic domain 2 (InterPro:IPR015847), Exoribonuclease, phosphorolytic domain 1 (InterPro:IPR001247), Ribosoma…
BnaC07g50290D	0.32566	21.6299	-5.94046	4.23e-06	1.72e-05	0	11.8852	-6.08086	1.23e-05	4.25e-05	0.87961	15.9084	-4.12151	9.92e-05	0.0003057	5.57107	22.8034	-2.02918	0.000362495	0.00133587	10.6231	10.9219	-0.0574221	0.924435	0.958391	2.33205	14.907	-2.68493	0.00100536	0.00380052	chrC07_random	2523923	2525601	+	672	PF01138:3' exoribonuclease family, domain 1	RNase_PH	GSBRNA2T00019425001	AT4G27490.1	protein_coding	3'-5'-exoribonuclease family protein		3'-5'-exoribonuclease family protein; FUNCTIONS IN: 3'-5'-exoribonuclease activity, RNA binding; INVOLVED IN: RNA processing; LOCATED IN: cellular_component unknown; CONTAINS InterPro DOMAIN/s: Exoribonuclease, phosphorolytic domain 2 (InterPro:IPR015847), Exoribonuclease, phosphorolytic domain 1 (InterPro:IPR001247), Ribosomal protein S5 domain 2-type fold (InterPro:IPR020568); BEST Arabidopsis …
BnaA05g03320D	139.694	52.7102	1.40596	2.69e-11	1.79e-10	193.329	87.9535	1.13128	3.79e-07	1.56e-06	192.145	118.148	0.6953	0.000152011	0.00045563	81.345	55.5784	0.550828	0.0216518	0.0536176	93.1442	80.8427	0.197031	0.432018	0.594738	169.04	110.704	0.607637	0.00293046	0.0099697	chrA05	1854330	1860877	-	2868	PF02453:Reticulon|PF16123:Hydroxyacylglutathione hydrolase C-terminus|PF00753:Metallo-beta-lactamase superfamily|PF01073:3-beta hydroxysteroid dehydrogenase/isomerase family	Lactamase_B	GSBRNA2T00132664001	AT2G43420.1	protein_coding	3-beta hydroxysteroid dehydrogenase/isomerase family protein		3-beta hydroxysteroid dehydrogenase/isomerase family protein; FUNCTIONS IN: binding, 3-beta-hydroxy-delta5-steroid dehydrogenase activity, catalytic activity; INVOLVED IN: steroid biosynthetic process, metabolic process; LOCATED IN: plasma membrane; EXPRESSED IN: 23 plant structures; EXPRESSED DURING: 15 growth stages; CONTAINS InterPro DOMAIN/s: Reticulon (InterPro:IPR003388), 3-beta hydroxyster…
BnaA10g05250D	221.609	117.668	0.912821	7.15e-08	3.53e-07	260.06	160.811	0.692241	1.57e-05	5.36e-05	178.266	131.377	0.440439	0.0182422	0.0369547	298.926	124.067	1.26807	4.07e-19	5.38e-18	249.698	147.916	0.755803	1.43e-06	9.09e-06	297.502	123.11	1.27461	1.09e-12	1.36e-11	chrA10	2996360	2999330	-	1305	PF01073:3-beta hydroxysteroid dehydrogenase/isomerase family	-	GSBRNA2T00122953001	AT1G47290.2	protein_coding	3beta-hydroxysteroid-dehydrogenase/decarboxylase isoform 1	Encodes an enzyme with 3&#946;-hydroxysteroid dehydrogenase/C4-decarboxylase activity <i>in vitro</i>. The activity of the enzyme was determined using microsomal extracts of yeast overexpressing the <i>Arabidopsis</i> gene. Cytosolic fractions failed to be associated to the activity, leading to the speculation that the enzyme is membrane-bound.	3beta-hydroxysteroid-dehydrogenase/decarboxylase isoform 1 (3BETAHSD/D1); FUNCTIONS IN: 3-beta-hydroxy-delta5-steroid dehydrogenase activity, sterol-4-alpha-carboxylate 3-dehydrogenase (decarboxylating) activity; INVOLVED IN: steroid biosynthetic process, metabolic process; LOCATED IN: membrane; EXPRESSED IN: 22 plant structures; EXPRESSED DURING: 13 growth stages; CONTAINS InterPro DOMAIN/s: NAD…
BnaA09g40620D	32.7818	15.9664	1.03591	0.0117184	0.0272652	26.0742	11.2287	1.20428	0.0162545	0.0332729	15.6771	12.3313	0.341772	0.520925	0.620648	19.4037	16.8356	0.200809	0.662297	0.777711	12.6793	10.3179	0.308873	0.604086	0.742898	4.57746	11.552	-1.33518	0.0634367	0.140962	chrA09	28538438	28542878	-	1695	PF01073:3-beta hydroxysteroid dehydrogenase/isomerase family|PF02453:Reticulon	-	GSBRNA2T00049576001	AT2G26260.1	protein_coding	3beta-hydroxysteroid-dehydrogenase/decarboxylase isoform 2	Encodes an enzyme with 3&#946;-hydroxysteroid dehydrogenase/C4-decarboxylase activity <i>in vitro</i>. The activity of the enzyme was determined using microsomal extracts of yeast overexpressing the <i>Arabidopsis</i> gene. Cytosolic fractions failed to be associated to the activity, leading to the speculation that the enzyme is membrane-bound.	3beta-hydroxysteroid-dehydrogenase/decarboxylase isoform 2 (3BETAHSD/D2); FUNCTIONS IN: 3-beta-hydroxy-delta5-steroid dehydrogenase activity, sterol-4-alpha-carboxylate 3-dehydrogenase (decarboxylating) activity; INVOLVED IN: steroid biosynthetic process, metabolic process; LOCATED IN: membrane; EXPRESSED IN: 12 plant structures; EXPRESSED DURING: 4 anthesis, petal differentiation and expansion s…
BnaC08g33090D	83.2792	20.7535	2.00728	3.1e-11	2.05e-10	76.5266	20.0245	1.92443	4.44e-09	2.24e-08	83.5907	25.6024	1.70241	7.92e-09	3.93e-08	28.6602	21.8808	0.391169	0.31414	0.465252	23.068	18.3975	0.322134	0.469762	0.628976	28.8688	23.9879	0.262238	0.502774	0.656895	chrC08	31718816	31723498	-	1695	PF02453:Reticulon|PF01073:3-beta hydroxysteroid dehydrogenase/isomerase family	-	GSBRNA2T00127208001	AT2G26260.1	protein_coding	3beta-hydroxysteroid-dehydrogenase/decarboxylase isoform 2	Encodes an enzyme with 3&#946;-hydroxysteroid dehydrogenase/C4-decarboxylase activity <i>in vitro</i>. The activity of the enzyme was determined using microsomal extracts of yeast overexpressing the <i>Arabidopsis</i> gene. Cytosolic fractions failed to be associated to the activity, leading to the speculation that the enzyme is membrane-bound.	3beta-hydroxysteroid-dehydrogenase/decarboxylase isoform 2 (3BETAHSD/D2); FUNCTIONS IN: 3-beta-hydroxy-delta5-steroid dehydrogenase activity, sterol-4-alpha-carboxylate 3-dehydrogenase (decarboxylating) activity; INVOLVED IN: steroid biosynthetic process, metabolic process; LOCATED IN: membrane; EXPRESSED IN: 12 plant structures; EXPRESSED DURING: 4 anthesis, petal differentiation and expansion s…
BnaC09g08240D	649.213	783.989	-0.272344	0.00193125	0.00530851	747.976	792.943	-0.0848329	0.386148	0.491758	603.118	862.515	-0.517413	1.85e-06	7.17e-06	8.69235	826.634	-6.56701	1.51e-115	1.63e-113	8.90408	729.373	-6.34634	1.53e-94	4.64e-92	13.5447	808.162	-5.90909	1.36e-114	7.74e-112	chrC09	5196382	5198520	+	1323	PF01761:3-dehydroquinate synthase	-	GSBRNA2T00134995001	AT5G66120.2	protein_coding	3-dehydroquinate synthase, putative		3-dehydroquinate synthase, putative; FUNCTIONS IN: 3-dehydroquinate synthase activity; INVOLVED IN: aromatic amino acid family biosynthetic process; LOCATED IN: chloroplast; EXPRESSED IN: 23 plant structures; EXPRESSED DURING: 14 growth stages; CONTAINS InterPro DOMAIN/s: 3-dehydroquinate synthase AroB, subgroup (InterPro:IPR016037), 3-dehydroquinate synthase AroB (InterPro:IPR002658); Has 30201 …
BnaA01g34720D	325.288	791.35	-1.28283	5.78e-27	9.38e-26	603.37	1922.68	-1.67167	2.53e-30	4.88e-29	1258.03	2647.14	-1.07434	2.49e-16	2.27e-15	305.624	834.334	-1.44825	2.02e-44	6.5e-43	1665.34	1766.82	-0.0857333	0.73423	0.839723	1137.36	2480.23	-1.12579	9.57e-17	1.74e-15	chrA01_random	87276	89556	-	1455	PF01474:Class-II DAHP synthetase family	-	GSBRNA2T00083440001	AT4G39980.1	protein_coding	3-deoxy-D-arabino-heptulosonate 7-phosphate synthase 1	Encodes a 2-deoxy-D-arabino-heptulosonate 7-phosphate (DAHP) synthase, which catalyzes the first committed step in aromatic amino acid biosynthesis. Gene expression is induced by wounding and pathogenic bacteria Pseudomonas syringae.	3-deoxy-D-arabino-heptulosonate 7-phosphate synthase 1 (DHS1); CONTAINS InterPro DOMAIN/s: DAHP synthetase, class II (InterPro:IPR002480); BEST Arabidopsis thaliana protein match is: Class-II DAHP synthetase family protein (TAIR:AT1G22410.1); Has 3797 Blast hits to 3784 proteins in 681 species: Archae - 0; Bacteria - 1224; Metazoa - 0; Fungi - 110; Plants - 172; Viruses - 0; Other Eukaryotes - 22…
BnaC01g00830D	116.077	280.062	-1.27135	1.01e-10	6.42e-10	289.05	1360.09	-2.23431	4.89e-16	4.34e-15	374.676	2118.98	-2.50166	2.57e-44	8.82e-43	174.755	295.254	-0.756924	6.84e-06	3.23e-05	1288.78	1249.68	0.0441197	0.86568	0.923566	1174.24	1985.28	-0.758525	1.58e-09	1.42e-08	chrC01	348806	351037	+	1452	PF01474:Class-II DAHP synthetase family	-	GSBRNA2T00131222001	AT4G39980.1	protein_coding	3-deoxy-D-arabino-heptulosonate 7-phosphate synthase 1	Encodes a 2-deoxy-D-arabino-heptulosonate 7-phosphate (DAHP) synthase, which catalyzes the first committed step in aromatic amino acid biosynthesis. Gene expression is induced by wounding and pathogenic bacteria Pseudomonas syringae.	3-deoxy-D-arabino-heptulosonate 7-phosphate synthase 1 (DHS1); CONTAINS InterPro DOMAIN/s: DAHP synthetase, class II (InterPro:IPR002480); BEST Arabidopsis thaliana protein match is: Class-II DAHP synthetase family protein (TAIR:AT1G22410.1); Has 3797 Blast hits to 3784 proteins in 681 species: Archae - 0; Bacteria - 1224; Metazoa - 0; Fungi - 110; Plants - 172; Viruses - 0; Other Eukaryotes - 22…
BnaC07g06390D	10.4855	23.2498	-1.15013	0.0252473	0.0539979	15.9932	58.1935	-1.83605	5.29e-06	1.92e-05	13.5201	52.3344	-1.9565	1.75e-07	7.6e-07	12.0093	24.5214	-1.03862	0.0505506	0.110797	34.2588	53.5008	-0.65371	0.0519676	0.120664	22.9845	49.0312	-1.09435	0.00157634	0.00572305	chrC07	10310406	10312427	+	1653	PF00368:Hydroxymethylglutaryl-coenzyme A reductase	-	GSBRNA2T00096151001	AT2G17370.1	protein_coding	3-hydroxy-3-methylglutaryl-CoA reductase 2	Encodes a 3-hydroxy-3-methylglutaryl-CoA reductase (HMGR) that is involved in the synthesis of sterol and triterpenoid compounds.	3-hydroxy-3-methylglutaryl-CoA reductase 2 (HMG2); CONTAINS InterPro DOMAIN/s: Hydroxymethylglutaryl-CoA reductase, class I, catalytic (InterPro:IPR004554), Hydroxymethylglutaryl-CoA reductase, class I/II, substrate-binding (InterPro:IPR009029), Hydroxymethylglutaryl-CoA reductase, class I/II, NAD/NADP-binding (InterPro:IPR009023), Hydroxymethylglutaryl-CoA reductase, class I/II, catalytic (Inter…
BnaA04g06040D	9.18514	29.3381	-1.67612	0.000374983	0.00116285	3.42022	13.0731	-1.92153	0.0141811	0.029417	2.66203	10.7856	-1.9847	0.0163395	0.0334702	34.5253	30.934	0.158665	0.635209	0.756228	10.8602	12.0385	-0.124971	0.84434	0.910666	3.53304	10.1045	-1.4976	0.0802797	0.170274	chrA04	4633419	4634381	-	717	PF00378:Enoyl-CoA hydratase/isomerase	ECH	GSBRNA2T00021681001	AT4G14440.1	protein_coding	3-hydroxyacyl-CoA dehydratase 1	encodes a cytosolic delta3, delta2-enoyl CoA isomerase, involved in unsaturated fatty acid degradation	3-hydroxyacyl-CoA dehydratase 1 (HCD1); CONTAINS InterPro DOMAIN/s: Crotonase, core (InterPro:IPR001753); BEST Arabidopsis thaliana protein match is: indole-3-butyric acid response 10 (TAIR:AT4G14430.1); Has 14429 Blast hits to 14428 proteins in 1575 species: Archae - 280; Bacteria - 10321; Metazoa - 775; Fungi - 259; Plants - 265; Viruses - 0; Other Eukaryotes - 2529 (source: NCBI BLink).
BnaC04g28680D	83.667	108.41	-0.374225	0.083144	0.150316	56.4272	71.1754	-0.337538	0.188996	0.277184	80.4768	62.4309	0.374519	0.142135	0.219664	254.903	114.301	1.15715	8.1e-14	7.75e-13	97.099	65.4873	0.573837	0.0192291	0.0524895	35.1008	58.4927	-0.734253	0.0227813	0.0601995	chrC04	30062257	30063163	-	717	PF00378:Enoyl-CoA hydratase/isomerase	ECH	GSBRNA2T00070367001	AT4G14440.1	protein_coding	3-hydroxyacyl-CoA dehydratase 1	encodes a cytosolic delta3, delta2-enoyl CoA isomerase, involved in unsaturated fatty acid degradation	3-hydroxyacyl-CoA dehydratase 1 (HCD1); CONTAINS InterPro DOMAIN/s: Crotonase, core (InterPro:IPR001753); BEST Arabidopsis thaliana protein match is: indole-3-butyric acid response 10 (TAIR:AT4G14430.1); Has 14429 Blast hits to 14428 proteins in 1575 species: Archae - 280; Bacteria - 10321; Metazoa - 775; Fungi - 259; Plants - 265; Viruses - 0; Other Eukaryotes - 2529 (source: NCBI BLink).
BnaA02g24400D	0.657986	140.237	-7.7402	1.07e-13	8.55e-13	2.77504	48.4936	-4.10033	4.89e-11	2.95e-10	0.5794	34.1379	-5.81258	2.01e-07	8.65e-07	95.0409	147.863	-0.635846	0.000653214	0.00230167	52.2307	44.5541	0.231738	0.476791	0.634858	24.2399	31.9904	-0.410931	0.35279	0.518082	chrA02	17765212	17767960	-	1419	PF00109:Beta-ketoacyl synthase, N-terminal domain|PF02801:Beta-ketoacyl synthase, C-terminal domain	ketoacyl-synt	GSBRNA2T00079347001	AT5G46290.1	protein_coding	3-ketoacyl-acyl carrier protein synthase I	Encodes beta-ketoacyl-[acyl carrier protein] synthase I (KASI). Crucial for fatty acid synthesis. Plays a role in chloroplast division and embryo development.	3-ketoacyl-acyl carrier protein synthase I (KAS I); FUNCTIONS IN: transferase activity, transferring acyl groups other than amino-acyl groups, fatty acid synthase activity, catalytic activity; INVOLVED IN: biosynthetic process, metabolic process, fatty acid biosynthetic process; LOCATED IN: chloroplast, chloroplast stroma, membrane, chloroplast envelope; EXPRESSED IN: 23 plant structures; EXPRESS…
BnaC06g25940D	36.0551	2.67667	3.755	7.32e-09	3.96e-08	24.3714	0.65647	5.15891	5.95e-06	2.14e-05	37.8651	1.01366	5.16337	2.36e-08	1.12e-07	1.57149	2.8242	-0.849373	0.535989	0.677507	1.05824	0.60407	0.776775	0.736772	0.841055	1.02061	0.9492	0.065642	0.974579	0.987393	chrC06	27639902	27640951	+	480	-	-	GSBRNA2T00117939001	AT5G46290.3	protein_coding	3-ketoacyl-acyl carrier protein synthase I	Encodes beta-ketoacyl-[acyl carrier protein] synthase I (KASI). Crucial for fatty acid synthesis. Plays a role in chloroplast division and embryo development.	3-ketoacyl-acyl carrier protein synthase I (KAS I); FUNCTIONS IN: transferase activity, transferring acyl groups other than amino-acyl groups, fatty acid synthase activity, catalytic activity; INVOLVED IN: biosynthetic process, metabolic process, fatty acid biosynthetic process; EXPRESSED IN: 23 plant structures; EXPRESSED DURING: 13 growth stages; CONTAINS InterPro DOMAIN/s: Beta-ketoacyl syntha…
BnaA09g10550D	27.869	2.68717	3.38175	5.25e-07	2.37e-06	6.5697	0.333414	4.14456	0.00619889	0.0139043	11.1092	0.309133	4.85766	0.000518187	0.00143033	6.58485	2.83214	1.21911	0.191301	0.322526	0.297303	0.304916	0.138868	0.969101	1	0.319263	0.289499	-0.0224851	0.995165	1	chrA09	5379872	5381143	+	822	PF08541:3-Oxoacyl-[acyl-carrier-protein (ACP)] synthase III C terminal|PF08545:3-Oxoacyl-[acyl-carrier-protein (ACP)] synthase III	-	GSBRNA2T00068613001	AT1G62640.2	protein_coding	3-ketoacyl-acyl carrier protein synthase III	3-ketoacyl-acyl carrier protein synthase III (KAS III)	3-ketoacyl-acyl carrier protein synthase III (KAS III); FUNCTIONS IN: transferase activity, transferring acyl groups other than amino-acyl groups, 3-oxoacyl-[acyl-carrier-protein] synthase activity, catalytic activity; INVOLVED IN: lipid biosynthetic process, metabolic process, fatty acid biosynthetic process; LOCATED IN: chloroplast; EXPRESSED IN: 22 plant structures; EXPRESSED DURING: 13 growth…
BnaC09g10800D	83.2636	49.3807	0.753822	0.0021656	0.00590141	69.6984	40.3008	0.789456	0.00567539	0.0128375	46.8034	21.6391	1.10273	0.00347672	0.00829272	0	52.0674	-8.24227	1.69e-11	1.36e-10	0	37.0916	-7.59502	1.17e-09	1.09e-08	0	20.2716	-6.80956	2.21e-07	1.53e-06	chrC09	7350857	7353206	+	1209	PF08541:3-Oxoacyl-[acyl-carrier-protein (ACP)] synthase III C terminal|PF08545:3-Oxoacyl-[acyl-carrier-protein (ACP)] synthase III	-	GSBRNA2T00115818001	AT1G62640.2	protein_coding	3-ketoacyl-acyl carrier protein synthase III	3-ketoacyl-acyl carrier protein synthase III (KAS III)	3-ketoacyl-acyl carrier protein synthase III (KAS III); FUNCTIONS IN: transferase activity, transferring acyl groups other than amino-acyl groups, 3-oxoacyl-[acyl-carrier-protein] synthase activity, catalytic activity; INVOLVED IN: lipid biosynthetic process, metabolic process, fatty acid biosynthetic process; LOCATED IN: chloroplast; EXPRESSED IN: 22 plant structures; EXPRESSED DURING: 13 growth…
BnaA09g51530D	130.925	180.185	-0.461078	0.0105425	0.024785	143.068	52.3301	1.45215	2.98e-10	1.68e-09	133.215	20.5402	2.69954	4.7e-15	3.93e-14	453.588	189.974	1.25549	2.47e-26	4.61e-25	84.3855	48.1586	0.821034	0.00457959	0.0150265	11.7421	19.2496	-0.710377	0.176556	0.313118	chrA09	33825961	33827830	-	1437	PF08541:3-Oxoacyl-[acyl-carrier-protein (ACP)] synthase III C terminal|PF08392:FAE1/Type III polyketide synthase-like protein	-	GSBRNA2T00052410001	AT1G01120.1	protein_coding	3-ketoacyl-CoA synthase 1	Encodes a condensing enzyme KCS1 (3-ketoacyl-CoA synthase 1) which is involved in the critical fatty acid elongation process in wax biosynthesis.	3-ketoacyl-CoA synthase 1 (KCS1); FUNCTIONS IN: fatty acid elongase activity, acyltransferase activity; INVOLVED IN: in 7 processes; LOCATED IN: cytosolic ribosome, endoplasmic reticulum, membrane; EXPRESSED IN: 29 plant structures; EXPRESSED DURING: 13 growth stages; CONTAINS InterPro DOMAIN/s: Thiolase-like (InterPro:IPR016039), Very-long-chain 3-ketoacyl-CoA synthase (InterPro:IPR012392), 3-Ox…
BnaA10g00700D	39.6771	57.8773	-0.543552	0.0593474	0.113038	4.42115	32.0191	-2.92825	6.71e-07	2.69e-06	56.261	28.2213	0.99391	0.0151841	0.0313388	576.521	61.0261	3.24278	4.67e-102	4.11e-100	159.627	29.429	2.44004	3.51e-18	7.06e-17	62.7489	26.441	1.23503	0.000192124	0.0008408	chrA10	347830	349685	+	1590	PF08541:3-Oxoacyl-[acyl-carrier-protein (ACP)] synthase III C terminal|PF08392:FAE1/Type III polyketide synthase-like protein	-	GSBRNA2T00150511001	AT1G01120.1	protein_coding	3-ketoacyl-CoA synthase 1	Encodes a condensing enzyme KCS1 (3-ketoacyl-CoA synthase 1) which is involved in the critical fatty acid elongation process in wax biosynthesis.	3-ketoacyl-CoA synthase 1 (KCS1); FUNCTIONS IN: fatty acid elongase activity, acyltransferase activity; INVOLVED IN: in 7 processes; LOCATED IN: cytosolic ribosome, endoplasmic reticulum, membrane; EXPRESSED IN: 29 plant structures; EXPRESSED DURING: 13 growth stages; CONTAINS InterPro DOMAIN/s: Thiolase-like (InterPro:IPR016039), Very-long-chain 3-ketoacyl-CoA synthase (InterPro:IPR012392), 3-Ox…
BnaC05g00770D	2.6284	4.03742	-0.616614	0.568812	0.683529	5.81339	1.7018	1.77763	0.130687	0.204207	13.9229	0.986965	3.72982	0.000705328	0.00190544	126.75	4.2574	4.90607	1.35e-25	2.43e-24	51.0619	1.56014	5.02277	1.16e-11	1.34e-10	15.6764	0.924879	3.99899	0.000119131	0.00054306	chrC05	404996	405679	+	333	-	-	GSBRNA2T00085384001	AT1G01120.1	protein_coding	3-ketoacyl-CoA synthase 1	Encodes a condensing enzyme KCS1 (3-ketoacyl-CoA synthase 1) which is involved in the critical fatty acid elongation process in wax biosynthesis.	3-ketoacyl-CoA synthase 1 (KCS1); FUNCTIONS IN: fatty acid elongase activity, acyltransferase activity; INVOLVED IN: in 7 processes; LOCATED IN: cytosolic ribosome, endoplasmic reticulum, membrane; EXPRESSED IN: 29 plant structures; EXPRESSED DURING: 13 growth stages; CONTAINS InterPro DOMAIN/s: Thiolase-like (InterPro:IPR016039), Very-long-chain 3-ketoacyl-CoA synthase (InterPro:IPR012392), 3-Ox…
BnaC05g00780D	9.48809	24.621	-1.3753	0.0080688	0.0194972	11.1946	10.9596	0.0525196	0.931168	0.952468	23.9212	15.6968	0.621281	0.190028	0.279561	432.542	25.9626	4.05534	1.33e-87	9.58e-86	144.488	10.0812	3.84475	5.43e-29	2.19e-27	67.9379	14.7058	2.21078	2.42e-08	1.9e-07	chrC05	405733	406996	+	1023	PF08541:3-Oxoacyl-[acyl-carrier-protein (ACP)] synthase III C terminal|PF08392:FAE1/Type III polyketide synthase-like protein	-	GSBRNA2T00085385001	AT1G01120.1	protein_coding	3-ketoacyl-CoA synthase 1	Encodes a condensing enzyme KCS1 (3-ketoacyl-CoA synthase 1) which is involved in the critical fatty acid elongation process in wax biosynthesis.	3-ketoacyl-CoA synthase 1 (KCS1); FUNCTIONS IN: fatty acid elongase activity, acyltransferase activity; INVOLVED IN: in 7 processes; LOCATED IN: cytosolic ribosome, endoplasmic reticulum, membrane; EXPRESSED IN: 29 plant structures; EXPRESSED DURING: 13 growth stages; CONTAINS InterPro DOMAIN/s: Thiolase-like (InterPro:IPR016039), Very-long-chain 3-ketoacyl-CoA synthase (InterPro:IPR012392), 3-Ox…
BnaC08g46130D	123.339	115.387	0.0957031	0.622503	0.728918	154.624	53.8319	1.51344	1.77e-07	7.57e-07	170.569	29.6375	2.52515	1.28e-15	1.11e-14	761.053	121.649	2.64497	5.51e-104	4.98e-102	124.45	49.451	1.33592	6.16e-05	0.000304093	11.9497	27.776	-1.22589	0.0127627	0.0364941	chrC08	38472005	38473852	-	1437	PF08541:3-Oxoacyl-[acyl-carrier-protein (ACP)] synthase III C terminal|PF08392:FAE1/Type III polyketide synthase-like protein	-	GSBRNA2T00064062001	AT1G01120.1	protein_coding	3-ketoacyl-CoA synthase 1	Encodes a condensing enzyme KCS1 (3-ketoacyl-CoA synthase 1) which is involved in the critical fatty acid elongation process in wax biosynthesis.	3-ketoacyl-CoA synthase 1 (KCS1); FUNCTIONS IN: fatty acid elongase activity, acyltransferase activity; INVOLVED IN: in 7 processes; LOCATED IN: cytosolic ribosome, endoplasmic reticulum, membrane; EXPRESSED IN: 29 plant structures; EXPRESSED DURING: 13 growth stages; CONTAINS InterPro DOMAIN/s: Thiolase-like (InterPro:IPR016039), Very-long-chain 3-ketoacyl-CoA synthase (InterPro:IPR012392), 3-Ox…
BnaA04g15380D	1561.23	1335.44	0.225279	0.00888742	0.0212608	1157.11	774.032	0.57867	1.2e-08	5.81e-08	1409.3	568.452	1.30976	3.73e-18	3.84e-17	2005.63	1408.12	0.51017	3.86e-19	5.1e-18	908.649	712.06	0.353933	0.00444725	0.0146473	339.893	532.67	-0.649884	1.78e-05	9.34e-05	chrA04	12759090	12761698	-	1650	PF08392:FAE1/Type III polyketide synthase-like protein|PF08541:3-Oxoacyl-[acyl-carrier-protein (ACP)] synthase III C terminal	-	GSBRNA2T00058275001	AT2G26250.1	protein_coding	3-ketoacyl-CoA synthase 10	epidermis-specific, encodes KCS10, a putative 3-ketoacyl-CoA synthase. probably involved in the synthesis of long-chain lipids found in the cuticle.	3-ketoacyl-CoA synthase 10 (KCS10); FUNCTIONS IN: transferase activity, transferring acyl groups other than amino-acyl groups, catalytic activity, acyltransferase activity; INVOLVED IN: in 8 processes; LOCATED IN: endoplasmic reticulum, membrane; EXPRESSED IN: 26 plant structures; EXPRESSED DURING: 13 growth stages; CONTAINS InterPro DOMAIN/s: Thiolase-like (InterPro:IPR016039), Very-long-chain 3…
BnaA09g40640D	548.062	101.182	2.43794	1.05e-62	4.57e-61	139.571	32.7811	2.09098	1.27e-14	1.02e-13	208.167	52.2708	1.99258	5.33e-17	5.08e-16	350.644	106.694	1.71783	1.85e-31	4.14e-30	160.288	30.1509	2.42085	9.38e-18	1.83e-16	42.6661	48.9881	-0.203904	0.553732	0.69996	chrA09	28547175	28549714	+	1647	PF08392:FAE1/Type III polyketide synthase-like protein|PF08541:3-Oxoacyl-[acyl-carrier-protein (ACP)] synthase III C terminal	-	GSBRNA2T00049578001	AT2G26250.1	protein_coding	3-ketoacyl-CoA synthase 10	epidermis-specific, encodes KCS10, a putative 3-ketoacyl-CoA synthase. probably involved in the synthesis of long-chain lipids found in the cuticle.	3-ketoacyl-CoA synthase 10 (KCS10); FUNCTIONS IN: transferase activity, transferring acyl groups other than amino-acyl groups, catalytic activity, acyltransferase activity; INVOLVED IN: in 8 processes; LOCATED IN: endoplasmic reticulum, membrane; EXPRESSED IN: 26 plant structures; EXPRESSED DURING: 13 growth stages; CONTAINS InterPro DOMAIN/s: Thiolase-like (InterPro:IPR016039), Very-long-chain 3…
BnaC04g38330D	931.478	779.418	0.257169	0.00534386	0.0134609	660.813	490.945	0.427489	0.000227756	0.000659228	1051.86	480.077	1.13279	1.1e-18	1.17e-17	1405.27	821.838	0.774164	5.76e-30	1.22e-28	775.944	451.577	0.783147	2.09e-08	1.69e-07	280.707	449.827	-0.681468	1.05e-06	6.61e-06	chrC04	39538095	39540762	-	1599	PF08392:FAE1/Type III polyketide synthase-like protein|PF08541:3-Oxoacyl-[acyl-carrier-protein (ACP)] synthase III C terminal	-	GSBRNA2T00127608001	AT2G26250.1	protein_coding	3-ketoacyl-CoA synthase 10	epidermis-specific, encodes KCS10, a putative 3-ketoacyl-CoA synthase. probably involved in the synthesis of long-chain lipids found in the cuticle.	3-ketoacyl-CoA synthase 10 (KCS10); FUNCTIONS IN: transferase activity, transferring acyl groups other than amino-acyl groups, catalytic activity, acyltransferase activity; INVOLVED IN: in 8 processes; LOCATED IN: endoplasmic reticulum, membrane; EXPRESSED IN: 26 plant structures; EXPRESSED DURING: 13 growth stages; CONTAINS InterPro DOMAIN/s: Thiolase-like (InterPro:IPR016039), Very-long-chain 3…
BnaC08g33100D	725.744	217.423	1.7386	4.5e-49	1.43e-47	438.556	108.842	2.00698	2.32e-34	5.26e-33	402.909	83.3985	2.26986	1.39e-38	3.91e-37	330.42	229.279	0.527032	4.76e-05	0.000201693	175	100.088	0.811081	5.02e-05	0.00025127	63.3972	78.142	-0.305214	0.213352	0.361157	chrC08	31728915	31731221	+	1644	PF08541:3-Oxoacyl-[acyl-carrier-protein (ACP)] synthase III C terminal|PF08392:FAE1/Type III polyketide synthase-like protein	-	GSBRNA2T00127210001	AT2G26250.1	protein_coding	3-ketoacyl-CoA synthase 10	epidermis-specific, encodes KCS10, a putative 3-ketoacyl-CoA synthase. probably involved in the synthesis of long-chain lipids found in the cuticle.	3-ketoacyl-CoA synthase 10 (KCS10); FUNCTIONS IN: transferase activity, transferring acyl groups other than amino-acyl groups, catalytic activity, acyltransferase activity; INVOLVED IN: in 8 processes; LOCATED IN: endoplasmic reticulum, membrane; EXPRESSED IN: 26 plant structures; EXPRESSED DURING: 13 growth stages; CONTAINS InterPro DOMAIN/s: Thiolase-like (InterPro:IPR016039), Very-long-chain 3…
BnaA04g16560D	46.576	165.005	-1.82478	1.47e-16	1.43e-15	4.49689	76.2009	-4.09846	5.73e-17	5.4e-16	17.7366	157.924	-3.15724	7.71e-26	1.25e-24	53.4016	173.99	-1.70555	8.85e-18	1.08e-16	22.5107	70.1175	-1.62852	4.82e-07	3.27e-06	14.174	147.985	-3.39068	1.93e-21	5.03e-20	chrA04	13534221	13535651	-	1431	PF08392:FAE1/Type III polyketide synthase-like protein|PF08541:3-Oxoacyl-[acyl-carrier-protein (ACP)] synthase III C terminal	-	GSBRNA2T00050352001	AT2G28630.1	protein_coding	3-ketoacyl-CoA synthase 12	Encodes KCS12, a member of the 3-ketoacyl-CoA synthase family involved in the biosynthesis of VLCFA (very long chain fatty acids).	3-ketoacyl-CoA synthase 12 (KCS12); FUNCTIONS IN: transferase activity, transferring acyl groups other than amino-acyl groups, catalytic activity, acyltransferase activity; INVOLVED IN: response to osmotic stress; LOCATED IN: endoplasmic reticulum; EXPRESSED IN: 24 plant structures; EXPRESSED DURING: 13 growth stages; CONTAINS InterPro DOMAIN/s: Thiolase-like (InterPro:IPR016039), Very-long-chain…
BnaC04g15590D	3.5979	13.0914	-1.85984	0.0204437	0.0448393	5.58647	6.60235	-0.254028	0.762295	0.826229	0.286197	4.37299	-3.71983	0.0289554	0.0556277	17.9322	13.8071	0.383562	0.459782	0.610583	4.05616	6.07207	-0.565903	0.54517	0.694638	2.60502	4.09529	-0.636156	0.570065	0.71367	chrC04	13433699	13435147	+	1422	PF08392:FAE1/Type III polyketide synthase-like protein|PF08541:3-Oxoacyl-[acyl-carrier-protein (ACP)] synthase III C terminal	-	GSBRNA2T00090026001	AT2G28630.1	protein_coding	3-ketoacyl-CoA synthase 12	Encodes KCS12, a member of the 3-ketoacyl-CoA synthase family involved in the biosynthesis of VLCFA (very long chain fatty acids).	3-ketoacyl-CoA synthase 12 (KCS12); FUNCTIONS IN: transferase activity, transferring acyl groups other than amino-acyl groups, catalytic activity, acyltransferase activity; INVOLVED IN: response to osmotic stress; LOCATED IN: endoplasmic reticulum; EXPRESSED IN: 24 plant structures; EXPRESSED DURING: 13 growth stages; CONTAINS InterPro DOMAIN/s: Thiolase-like (InterPro:IPR016039), Very-long-chain…
BnaC04g39890D	23.9536	263.968	-3.46319	3.65e-52	1.26e-50	1.74798	95.3467	-5.66167	4.87e-18	4.96e-17	15.6821	260.021	-4.07662	3.83e-38	1.06e-36	88.8691	278.335	-1.64829	8.18e-26	1.49e-24	40.6096	87.647	-1.1092	4.8e-05	0.000241237	31.1686	243.639	-2.97751	7.12e-27	2.61e-25	chrC04	40891929	40893359	-	1431	PF08392:FAE1/Type III polyketide synthase-like protein|PF08541:3-Oxoacyl-[acyl-carrier-protein (ACP)] synthase III C terminal	-	GSBRNA2T00127842001	AT2G28630.1	protein_coding	3-ketoacyl-CoA synthase 12	Encodes KCS12, a member of the 3-ketoacyl-CoA synthase family involved in the biosynthesis of VLCFA (very long chain fatty acids).	3-ketoacyl-CoA synthase 12 (KCS12); FUNCTIONS IN: transferase activity, transferring acyl groups other than amino-acyl groups, catalytic activity, acyltransferase activity; INVOLVED IN: response to osmotic stress; LOCATED IN: endoplasmic reticulum; EXPRESSED IN: 24 plant structures; EXPRESSED DURING: 13 growth stages; CONTAINS InterPro DOMAIN/s: Thiolase-like (InterPro:IPR016039), Very-long-chain…
BnaA05g01150D	130.547	206.053	-0.658907	8.58e-05	0.00029324	124.083	141.873	-0.198326	0.287205	0.387912	65.849	132.07	-0.995752	3.2e-05	0.000105947	640.87	217.278	1.56076	9.41e-40	2.69e-38	134.526	130.498	0.0475569	0.800291	0.882272	125.367	123.74	0.0197262	0.919115	0.954364	chrA05	648182	650321	-	1914	PF08392:FAE1/Type III polyketide synthase-like protein|PF08541:3-Oxoacyl-[acyl-carrier-protein (ACP)] synthase III C terminal	-	GSBRNA2T00132924001	AT2G46720.1	protein_coding	3-ketoacyl-CoA synthase 13	Encodes KCS13, a member of the 3-ketoacyl-CoA synthase family involved in the biosynthesis of VLCFA (very long chain fatty acids).	3-ketoacyl-CoA synthase 13 (KCS13); FUNCTIONS IN: transferase activity, transferring acyl groups other than amino-acyl groups, catalytic activity, acyltransferase activity; INVOLVED IN: fatty acid elongation, very long-chain fatty acid metabolic process, cuticle development; LOCATED IN: endomembrane system, membrane; EXPRESSED IN: ovule, rosette leaf, fruit, cauline leaf, flower; CONTAINS InterPr…
BnaC04g00710D	137.395	248.942	-0.857477	6.37e-08	3.16e-07	128.314	158.522	-0.307531	0.107658	0.173342	68.7814	140.809	-1.02545	3.17e-06	1.19e-05	697.953	262.507	1.41081	1e-42	3.08e-41	122.181	145.801	-0.246193	0.235224	0.38637	115.377	131.932	-0.189713	0.41127	0.575647	chrC04	563596	565742	-	1890	PF08392:FAE1/Type III polyketide synthase-like protein|PF08541:3-Oxoacyl-[acyl-carrier-protein (ACP)] synthase III C terminal	-	GSBRNA2T00073183001	AT2G46720.1	protein_coding	3-ketoacyl-CoA synthase 13	Encodes KCS13, a member of the 3-ketoacyl-CoA synthase family involved in the biosynthesis of VLCFA (very long chain fatty acids).	3-ketoacyl-CoA synthase 13 (KCS13); FUNCTIONS IN: transferase activity, transferring acyl groups other than amino-acyl groups, catalytic activity, acyltransferase activity; INVOLVED IN: fatty acid elongation, very long-chain fatty acid metabolic process, cuticle development; LOCATED IN: endomembrane system, membrane; EXPRESSED IN: ovule, rosette leaf, fruit, cauline leaf, flower; CONTAINS InterPr…
BnaC07g32730D	48.521	48.3168	0.00549724	0.985362	0.993098	50.5799	59.702	-0.249838	0.411021	0.516065	55.9161	27.1839	1.03718	0.00112062	0.00292518	16.8618	50.9351	-1.5972	1.79e-05	7.97e-05	17.8639	54.9626	-1.62866	9.79e-06	5.48e-05	11.2959	25.4687	-1.16439	0.0229628	0.0606189	chrC07	36223760	36225262	-	1374	PF08392:FAE1/Type III polyketide synthase-like protein|PF08541:3-Oxoacyl-[acyl-carrier-protein (ACP)] synthase III C terminal	-	GSBRNA2T00041810001	AT3G52160.1	protein_coding	3-ketoacyl-CoA synthase 15	Encodes KCS15, a member of the 3-ketoacyl-CoA synthase family involved in the biosynthesis of VLCFA (very long chain fatty acids).	3-ketoacyl-CoA synthase 15 (KCS15); FUNCTIONS IN: transferase activity, transferring acyl groups other than amino-acyl groups, catalytic activity, acyltransferase activity; INVOLVED IN: lipid biosynthetic process, fatty acid biosynthetic process, metabolic process; LOCATED IN: membrane; EXPRESSED IN: 6 plant structures; EXPRESSED DURING: petal differentiation and expansion stage, E expanded cotyl…
BnaA03g51030D	25.9163	31.9566	-0.303629	0.415407	0.541895	21.6456	0.333414	5.86991	5.94e-06	2.14e-05	1.16581	0.677832	0.775399	0.714015	0.787102	12.5101	33.6976	-1.4334	0.000731181	0.00254943	3.0562	0.304916	3.20356	0.09833	0.199857	0.666959	0.63538	0.0379636	0.987545	1	chrA03	26480466	26481914	+	1272	PF08541:3-Oxoacyl-[acyl-carrier-protein (ACP)] synthase III C terminal|PF08392:FAE1/Type III polyketide synthase-like protein	-	GSBRNA2T00092706001	AT4G34250.1	protein_coding	3-ketoacyl-CoA synthase 16	Encodes KCS16, a member of the 3-ketoacyl-CoA synthase family involved in the biosynthesis of VLCFA (very long chain fatty acids).	3-ketoacyl-CoA synthase 16 (KCS16); FUNCTIONS IN: transferase activity, transferring acyl groups other than amino-acyl groups, catalytic activity, acyltransferase activity; INVOLVED IN: fatty acid elongation, response to light stimulus, very long-chain fatty acid metabolic process, response to osmotic stress; LOCATED IN: endomembrane system, membrane; EXPRESSED IN: 17 plant structures; EXPRESSED …
BnaC07g44970D	2.2969	0.989626	1.20645	0.448236	0.573639	9.34375	0	5.61146	0.000114099	0.000345677	NA	NA	NA	NA	NA	4.03806	1.04285	1.94366	0.147671	0.264445	NA	NA	NA	NA	NA	0.62662	0	1.77703	0.660291	1	chrC07	43314454	43315902	+	1272	PF08392:FAE1/Type III polyketide synthase-like protein|PF08541:3-Oxoacyl-[acyl-carrier-protein (ACP)] synthase III C terminal	-	GSBRNA2T00100001001	AT4G34250.1	protein_coding	3-ketoacyl-CoA synthase 16	Encodes KCS16, a member of the 3-ketoacyl-CoA synthase family involved in the biosynthesis of VLCFA (very long chain fatty acids).	3-ketoacyl-CoA synthase 16 (KCS16); FUNCTIONS IN: transferase activity, transferring acyl groups other than amino-acyl groups, catalytic activity, acyltransferase activity; INVOLVED IN: fatty acid elongation, response to light stimulus, very long-chain fatty acid metabolic process, response to osmotic stress; LOCATED IN: endomembrane system, membrane; EXPRESSED IN: 17 plant structures; EXPRESSED …
BnaA10g02480D	46.2049	24.2648	0.927078	0.00772327	0.0187368	14.8894	5.58657	1.43569	0.0307817	0.058772	51.1859	7.62249	2.73518	2.24e-07	9.61e-07	590.764	25.5863	4.52517	1.91e-109	1.89e-107	53.9275	5.14868	3.41813	9.89e-10	9.31e-09	33.2118	7.14284	2.20098	0.00027777	0.00118088	chrA10	1280219	1283567	-	1566	PF08392:FAE1/Type III polyketide synthase-like protein|PF08541:3-Oxoacyl-[acyl-carrier-protein (ACP)] synthase III C terminal	-	GSBRNA2T00150291001	AT1G04220.1	protein_coding	3-ketoacyl-CoA synthase 2	Encodes KCS2, a member of the 3-ketoacyl-CoA synthase family involved in the biosynthesis of VLCFA (very long chain fatty acids).	3-ketoacyl-CoA synthase 2 (KCS2); FUNCTIONS IN: fatty acid elongase activity; INVOLVED IN: response to wounding, response to osmotic stress, suberin biosynthetic process; LOCATED IN: membrane; EXPRESSED IN: 17 plant structures; EXPRESSED DURING: 6 growth stages; CONTAINS InterPro DOMAIN/s: Thiolase-like (InterPro:IPR016039), Very-long-chain 3-ketoacyl-CoA synthase (InterPro:IPR012392), 3-Oxoacyl-…
BnaC05g02350D	15.4072	24.1575	-0.646327	0.155418	0.251451	2.01029	6.29848	-1.68381	0.111109	0.17818	38.4886	5.70813	2.76362	9.65e-08	4.3e-07	240.17	25.4716	3.24362	4.58e-42	1.39e-40	21.2363	5.79983	1.90338	0.003143	0.0107603	18.2524	5.34947	1.77168	0.0254239	0.066117	chrC05	1122979	1126527	-	1590	PF08541:3-Oxoacyl-[acyl-carrier-protein (ACP)] synthase III C terminal|PF08392:FAE1/Type III polyketide synthase-like protein	-	GSBRNA2T00002741001	AT1G04220.1	protein_coding	3-ketoacyl-CoA synthase 2	Encodes KCS2, a member of the 3-ketoacyl-CoA synthase family involved in the biosynthesis of VLCFA (very long chain fatty acids).	3-ketoacyl-CoA synthase 2 (KCS2); FUNCTIONS IN: fatty acid elongase activity; INVOLVED IN: response to wounding, response to osmotic stress, suberin biosynthetic process; LOCATED IN: membrane; EXPRESSED IN: 17 plant structures; EXPRESSED DURING: 6 growth stages; CONTAINS InterPro DOMAIN/s: Thiolase-like (InterPro:IPR016039), Very-long-chain 3-ketoacyl-CoA synthase (InterPro:IPR012392), 3-Oxoacyl-…
BnaA02g22340D	179.325	214.425	-0.258715	0.0887168	0.158569	214.267	452.224	-1.07819	1.87e-13	1.38e-12	131.294	534.229	-2.03025	1.59e-34	3.83e-33	204.198	226.09	-0.146947	0.315647	0.466976	440.871	415.748	0.0825721	0.537681	0.687814	398.342	500.56	-0.331715	0.0331971	0.0826717	chrA02	14855235	14858080	+	1581	PF08392:FAE1/Type III polyketide synthase-like protein|PF08541:3-Oxoacyl-[acyl-carrier-protein (ACP)] synthase III C terminal	-	GSBRNA2T00084798001	AT5G43760.1	protein_coding	3-ketoacyl-CoA synthase 20	Encodes KCS20, a member of the 3-ketoacyl-CoA synthase family involved in the biosynthesis of VLCFA (very long chain fatty acids).	3-ketoacyl-CoA synthase 20 (KCS20); FUNCTIONS IN: fatty acid elongase activity; INVOLVED IN: response to cold, response to light stimulus, response to osmotic stress; LOCATED IN: membrane; EXPRESSED IN: 28 plant structures; EXPRESSED DURING: 13 growth stages; CONTAINS InterPro DOMAIN/s: Thiolase-like (InterPro:IPR016039), Very-long-chain 3-ketoacyl-CoA synthase (InterPro:IPR012392), 3-Oxoacyl-[ac…
BnaA06g36580D	40.6843	125.821	-1.63008	2.86e-11	1.89e-10	37.0596	79.369	-1.11261	8.47e-05	0.000261282	89.0013	115.11	-0.376635	0.0876455	0.145982	248.91	132.658	0.905614	1.23e-08	7.78e-08	85.4194	72.9722	0.230282	0.340312	0.504972	54.2966	107.855	-0.999283	0.000139914	0.000629024	chrA06	23942445	23945163	-	915	PF08541:3-Oxoacyl-[acyl-carrier-protein (ACP)] synthase III C terminal|PF08392:FAE1/Type III polyketide synthase-like protein	-	GSBRNA2T00018812001	AT5G43760.1	protein_coding	3-ketoacyl-CoA synthase 20	Encodes KCS20, a member of the 3-ketoacyl-CoA synthase family involved in the biosynthesis of VLCFA (very long chain fatty acids).	3-ketoacyl-CoA synthase 20 (KCS20); FUNCTIONS IN: fatty acid elongase activity; INVOLVED IN: response to cold, response to light stimulus, response to osmotic stress; LOCATED IN: membrane; EXPRESSED IN: 28 plant structures; EXPRESSED DURING: 13 growth stages; CONTAINS InterPro DOMAIN/s: Thiolase-like (InterPro:IPR016039), Very-long-chain 3-ketoacyl-CoA synthase (InterPro:IPR012392), 3-Oxoacyl-[ac…
BnaC02g30500D	140.694	189.505	-0.430565	0.00815558	0.0196824	175.072	443.83	-1.34499	1.98e-20	2.36e-19	104.938	430.15	-2.04157	1.24e-25	2e-24	173.063	199.816	-0.20796	0.157217	0.277338	325.517	408.109	-0.326164	0.0227709	0.0605029	216.507	403.037	-0.899583	1.78e-07	1.25e-06	chrC02	32274605	32277354	+	1584	PF08541:3-Oxoacyl-[acyl-carrier-protein (ACP)] synthase III C terminal|PF08392:FAE1/Type III polyketide synthase-like protein	-	GSBRNA2T00103800001	AT5G43760.1	protein_coding	3-ketoacyl-CoA synthase 20	Encodes KCS20, a member of the 3-ketoacyl-CoA synthase family involved in the biosynthesis of VLCFA (very long chain fatty acids).	3-ketoacyl-CoA synthase 20 (KCS20); FUNCTIONS IN: fatty acid elongase activity; INVOLVED IN: response to cold, response to light stimulus, response to osmotic stress; LOCATED IN: membrane; EXPRESSED IN: 28 plant structures; EXPRESSED DURING: 13 growth stages; CONTAINS InterPro DOMAIN/s: Thiolase-like (InterPro:IPR016039), Very-long-chain 3-ketoacyl-CoA synthase (InterPro:IPR012392), 3-Oxoacyl-[ac…
BnaA06g04280D	764.194	326.179	1.22805	1.69e-24	2.48e-23	401.456	258.144	0.634811	3.3e-05	0.000107818	604.338	271.451	1.15409	6.85e-18	6.94e-17	267.211	343.939	-0.364883	0.00172459	0.00560951	354.127	237.551	0.578314	0.00028897	0.0012557	82.9021	254.36	-1.61759	6.2e-18	1.23e-16	chrA06	2583824	2585242	+	1419	PF08392:FAE1/Type III polyketide synthase-like protein|PF08541:3-Oxoacyl-[acyl-carrier-protein (ACP)] synthase III C terminal	-	GSBRNA2T00156301001	AT1G07720.1	protein_coding	3-ketoacyl-CoA synthase 3	Encodes KCS3, a member of the 3-ketoacyl-CoA synthase family involved in the biosynthesis of VLCFA (very long chain fatty acids).	3-ketoacyl-CoA synthase 3 (KCS3); FUNCTIONS IN: transferase activity, transferring acyl groups other than amino-acyl groups, catalytic activity, acyltransferase activity; INVOLVED IN: response to cold, response to light stimulus, response to osmotic stress; LOCATED IN: endoplasmic reticulum; EXPRESSED IN: 24 plant structures; EXPRESSED DURING: 13 growth stages; CONTAINS InterPro DOMAIN/s: Thiolas…
BnaCnng58900D	43.9374	177.942	-2.01718	1.05e-19	1.21e-18	19.1658	124.257	-2.7057	9.05e-20	1.04e-18	39.0051	104.314	-1.4186	4.83e-07	1.99e-06	127.871	187.62	-0.55386	0.00220544	0.00701514	136.698	114.347	0.260678	0.241167	0.393388	15.3652	97.7452	-2.68625	6.47e-15	1e-13	chrCnn_random	58582730	58584293	+	1416	PF08541:3-Oxoacyl-[acyl-carrier-protein (ACP)] synthase III C terminal|PF08392:FAE1/Type III polyketide synthase-like protein	-	GSBRNA2T00074168001	AT1G07720.1	protein_coding	3-ketoacyl-CoA synthase 3	Encodes KCS3, a member of the 3-ketoacyl-CoA synthase family involved in the biosynthesis of VLCFA (very long chain fatty acids).	3-ketoacyl-CoA synthase 3 (KCS3); FUNCTIONS IN: transferase activity, transferring acyl groups other than amino-acyl groups, catalytic activity, acyltransferase activity; INVOLVED IN: response to cold, response to light stimulus, response to osmotic stress; LOCATED IN: endoplasmic reticulum; EXPRESSED IN: 24 plant structures; EXPRESSED DURING: 13 growth stages; CONTAINS InterPro DOMAIN/s: Thiolas…
BnaA06g13650D	26.2332	13.3061	0.977236	0.0283948	0.0598543	26.7075	12.3627	1.11078	0.0157712	0.0323684	17.8762	6.32022	1.49136	0.0125916	0.0265015	20.5445	14.0307	0.548631	0.251261	0.393446	14.27	11.3719	0.346665	0.538613	0.688502	10.8769	5.92073	0.870335	0.207691	0.354123	chrA06	7235512	7237283	+	1455	PF08392:FAE1/Type III polyketide synthase-like protein	-	GSBRNA2T00043039001	AT1G19440.1	protein_coding	3-ketoacyl-CoA synthase 4	Encodes KCS4, a member of the 3-ketoacyl-CoA synthase family involved in the biosynthesis of VLCFA (very long chain fatty acids).	3-ketoacyl-CoA synthase 4 (KCS4); FUNCTIONS IN: transferase activity, transferring acyl groups other than amino-acyl groups, catalytic activity; INVOLVED IN: very long-chain fatty acid metabolic process, cuticle development; LOCATED IN: membrane; EXPRESSED IN: 25 plant structures; EXPRESSED DURING: 15 growth stages; CONTAINS InterPro DOMAIN/s: Thiolase-like (InterPro:IPR016039), Very-long-chain 3…
BnaC08g36720D	414.783	388.395	0.094489	0.404828	0.531843	478.108	673.087	-0.494401	0.000128056	0.000385191	207.187	857.421	-2.05191	1.09e-37	2.96e-36	201.184	409.526	-1.02661	9.96e-18	1.21e-16	404.733	618.796	-0.612696	4.02e-06	2.39e-05	382.466	803.387	-1.07264	1.81e-12	2.22e-11	chrC08	33833536	33835618	-	1533	PF08541:3-Oxoacyl-[acyl-carrier-protein (ACP)] synthase III C terminal|PF08392:FAE1/Type III polyketide synthase-like protein	-	GSBRNA2T00136892001	AT1G19440.1	protein_coding	3-ketoacyl-CoA synthase 4	Encodes KCS4, a member of the 3-ketoacyl-CoA synthase family involved in the biosynthesis of VLCFA (very long chain fatty acids).	3-ketoacyl-CoA synthase 4 (KCS4); FUNCTIONS IN: transferase activity, transferring acyl groups other than amino-acyl groups, catalytic activity; INVOLVED IN: very long-chain fatty acid metabolic process, cuticle development; LOCATED IN: membrane; EXPRESSED IN: 25 plant structures; EXPRESSED DURING: 15 growth stages; CONTAINS InterPro DOMAIN/s: Thiolase-like (InterPro:IPR016039), Very-long-chain 3…
BnaA09g28510D	703.299	803.536	-0.192437	0.0533264	0.102917	630.426	215.807	1.54359	1.01e-30	1.99e-29	487.3	178.656	1.44877	4.21e-10	2.37e-09	2653.51	847.219	1.64721	3.67e-133	5.06e-131	367.658	198.454	0.890922	0.0125421	0.0363907	122.538	167.416	-0.453737	0.0428625	0.102187	chrA09	21446044	21448366	-	1494	PF08392:FAE1/Type III polyketide synthase-like protein|PF08541:3-Oxoacyl-[acyl-carrier-protein (ACP)] synthase III C terminal	-	GSBRNA2T00074279001	AT1G68530.1	protein_coding	3-ketoacyl-CoA synthase 6	Encodes KCS6, a member of the 3-ketoacyl-CoA synthase family involved in the biosynthesis of VLCFA (very long chain fatty acids).	3-ketoacyl-CoA synthase 6 (KCS6); FUNCTIONS IN: transferase activity, transferring acyl groups other than amino-acyl groups, catalytic activity; INVOLVED IN: in 7 processes; LOCATED IN: endoplasmic reticulum; EXPRESSED IN: 29 plant structures; EXPRESSED DURING: 13 growth stages; CONTAINS InterPro DOMAIN/s: Thiolase-like (InterPro:IPR016039), Very-long-chain 3-ketoacyl-CoA synthase (InterPro:IPR01…
BnaC06g25830D	621.251	410.63	0.597132	5.71e-08	2.85e-07	241.884	174.712	0.464009	0.00755608	0.0166499	229.637	262.293	-0.192386	0.289428	0.390912	899.168	432.976	1.05429	1.64e-34	4.01e-33	221.967	160.73	0.472009	0.00797667	0.0245356	141.204	245.772	-0.80355	1.15e-05	6.22e-05	chrC06	27504194	27506335	+	1494	PF08392:FAE1/Type III polyketide synthase-like protein|PF08541:3-Oxoacyl-[acyl-carrier-protein (ACP)] synthase III C terminal	-	GSBRNA2T00117959001	AT1G68530.1	protein_coding	3-ketoacyl-CoA synthase 6	Encodes KCS6, a member of the 3-ketoacyl-CoA synthase family involved in the biosynthesis of VLCFA (very long chain fatty acids).	3-ketoacyl-CoA synthase 6 (KCS6); FUNCTIONS IN: transferase activity, transferring acyl groups other than amino-acyl groups, catalytic activity; INVOLVED IN: in 7 processes; LOCATED IN: endoplasmic reticulum; EXPRESSED IN: 29 plant structures; EXPRESSED DURING: 13 growth stages; CONTAINS InterPro DOMAIN/s: Thiolase-like (InterPro:IPR016039), Very-long-chain 3-ketoacyl-CoA synthase (InterPro:IPR01…
BnaA07g03590D	326.353	501.444	-0.619623	1.87e-07	8.84e-07	266.707	243.765	0.127928	0.363752	0.46903	299.812	233.991	0.357309	0.0221931	0.0439829	565.484	528.754	0.0978287	0.314403	0.465522	164.801	224.223	-0.441713	0.00921318	0.0278039	75.9213	219.248	-1.5325	7.08e-16	1.19e-14	chrA07	3247926	3250012	+	1524	PF08541:3-Oxoacyl-[acyl-carrier-protein (ACP)] synthase III C terminal|PF08392:FAE1/Type III polyketide synthase-like protein	-	GSBRNA2T00083427001	AT2G16280.1	protein_coding	3-ketoacyl-CoA synthase 9	Encodes KCS9, a member of the 3-ketoacyl-CoA synthase family involved in the biosynthesis of VLCFA (very long chain fatty acids).	3-ketoacyl-CoA synthase 9 (KCS9); FUNCTIONS IN: transferase activity, transferring acyl groups other than amino-acyl groups, catalytic activity; INVOLVED IN: response to cold, response to light stimulus, very long-chain fatty acid metabolic process, response to osmotic stress, cuticle development; LOCATED IN: membrane; EXPRESSED IN: 25 plant structures; EXPRESSED DURING: 13 growth stages; CONTAIN…
BnaA09g08660D	44.9608	31.9968	0.489821	0.145969	0.239126	47.2832	13.9795	1.75322	6.22e-06	2.23e-05	22.5443	4.4829	2.31054	0.000385295	0.00108544	125.939	33.7432	1.89904	6.1e-15	6.3e-14	26.8347	12.8523	1.07375	0.027484	0.070925	7.22878	4.19906	0.767572	0.361301	0.526812	chrA09	4344652	4345821	+	1170	PF08392:FAE1/Type III polyketide synthase-like protein	-	GSBRNA2T00087508001	AT2G16280.1	protein_coding	3-ketoacyl-CoA synthase 9	Encodes KCS9, a member of the 3-ketoacyl-CoA synthase family involved in the biosynthesis of VLCFA (very long chain fatty acids).	3-ketoacyl-CoA synthase 9 (KCS9); FUNCTIONS IN: transferase activity, transferring acyl groups other than amino-acyl groups, catalytic activity; INVOLVED IN: response to cold, response to light stimulus, very long-chain fatty acid metabolic process, response to osmotic stress, cuticle development; LOCATED IN: membrane; EXPRESSED IN: 25 plant structures; EXPRESSED DURING: 13 growth stages; CONTAIN…
BnaA09g08670D	9.17995	5.33256	0.783003	0.293278	0.416951	11.1729	3.38806	1.6987	0.0334821	0.0633342	4.33296	0.368699	3.49811	0.0304316	0.0581702	21.2004	5.623	1.91342	0.00106263	0.00359952	6.67756	3.11163	1.08579	0.229668	0.3798	0.986223	0.34588	1.45931	0.542676	1	chrA09	4345870	4346022	+	153	-	-	GSBRNA2T00087509001	AT2G16280.1	protein_coding	3-ketoacyl-CoA synthase 9	Encodes KCS9, a member of the 3-ketoacyl-CoA synthase family involved in the biosynthesis of VLCFA (very long chain fatty acids).	3-ketoacyl-CoA synthase 9 (KCS9); FUNCTIONS IN: transferase activity, transferring acyl groups other than amino-acyl groups, catalytic activity; INVOLVED IN: response to cold, response to light stimulus, very long-chain fatty acid metabolic process, response to osmotic stress, cuticle development; LOCATED IN: membrane; EXPRESSED IN: 25 plant structures; EXPRESSED DURING: 13 growth stages; CONTAIN…
BnaC07g05570D	511.369	812.072	-0.667485	2.24e-10	1.38e-09	602.738	404.251	0.573973	1.93e-06	7.36e-06	488.965	311.575	0.64961	5.39e-05	0.000173092	1739.2	856.296	1.02223	5.39e-45	1.77e-43	452.115	371.834	0.284903	0.0543166	0.125014	190.356	291.948	-0.621105	0.000464069	0.00188184	chrC07	8893004	8895099	+	1524	PF08541:3-Oxoacyl-[acyl-carrier-protein (ACP)] synthase III C terminal|PF08392:FAE1/Type III polyketide synthase-like protein	-	GSBRNA2T00144898001	AT2G16280.1	protein_coding	3-ketoacyl-CoA synthase 9	Encodes KCS9, a member of the 3-ketoacyl-CoA synthase family involved in the biosynthesis of VLCFA (very long chain fatty acids).	3-ketoacyl-CoA synthase 9 (KCS9); FUNCTIONS IN: transferase activity, transferring acyl groups other than amino-acyl groups, catalytic activity; INVOLVED IN: response to cold, response to light stimulus, very long-chain fatty acid metabolic process, response to osmotic stress, cuticle development; LOCATED IN: membrane; EXPRESSED IN: 25 plant structures; EXPRESSED DURING: 13 growth stages; CONTAIN…
BnaC09g08890D	11.8065	3.64249	1.69046	0.0241008	0.0517762	10.047	0	5.73296	5.29e-05	0.000168231	11.102	0.677832	3.98775	0.00140445	0.00360551	7.15934	3.84074	0.893561	0.289609	0.437918	4.40522	0	4.66719	0.00526128	0.0170024	0.319263	0.63538	-0.865837	0.764499	1	chrC09	5768255	5769790	+	1419	PF08392:FAE1/Type III polyketide synthase-like protein	-	GSBRNA2T00035688001	AT2G16280.1	protein_coding	3-ketoacyl-CoA synthase 9	Encodes KCS9, a member of the 3-ketoacyl-CoA synthase family involved in the biosynthesis of VLCFA (very long chain fatty acids).	3-ketoacyl-CoA synthase 9 (KCS9); FUNCTIONS IN: transferase activity, transferring acyl groups other than amino-acyl groups, catalytic activity; INVOLVED IN: response to cold, response to light stimulus, very long-chain fatty acid metabolic process, response to osmotic stress, cuticle development; LOCATED IN: membrane; EXPRESSED IN: 25 plant structures; EXPRESSED DURING: 13 growth stages; CONTAIN…
BnaA08g11650D	397.488	456.633	-0.20109	0.114857	0.196465	462.357	2324.65	-2.33062	1.19e-114	2.21e-112	986.095	2620.25	-1.40902	3.65e-19	4.03e-18	114.778	481.47	-2.06859	4.58e-44	1.46e-42	104.466	2138.32	-4.36264	8.82e-223	1.91e-219	112.175	2454.97	-4.44976	3.27e-217	7.93e-214	chrA08	10512857	10515956	-	1749	PF01039:Carboxyl transferase domain	Carboxyl_trans	GSBRNA2T00004542001	AT4G34030.1	protein_coding	3-methylcrotonyl-CoA carboxylase	MCC-B is involved in leucine degradation in mitochondria. The active protein is a dimer of MCC-A and MCC-B. MCC-A is biotinylated whereas MCC-B is not.	3-methylcrotonyl-CoA carboxylase (MCCB); FUNCTIONS IN: biotin carboxylase activity, cobalt ion binding, methylcrotonoyl-CoA carboxylase activity, zinc ion binding; INVOLVED IN: leucine catabolic process; LOCATED IN: mitochondrion, mitochondrial matrix; EXPRESSED IN: 23 plant structures; EXPRESSED DURING: 13 growth stages; CONTAINS InterPro DOMAIN/s: Acetyl-coenzyme A carboxyltransferase, N-termin…
BnaC03g77160D	1941.82	2292.41	-0.23965	0.00465931	0.0118789	1927.68	6600.48	-1.77538	1.03e-80	9.18e-79	4402.27	6500	-0.561975	3.6e-05	0.00011845	733.477	2417.22	-1.72146	1.32e-112	1.37e-110	3456.4	6072.64	-0.813521	6.62e-13	8.66e-12	3120.25	6089.81	-0.964369	6.37e-10	5.99e-09	chrC03_random	5722542	5725422	+	1755	PF01039:Carboxyl transferase domain	Carboxyl_trans	GSBRNA2T00004432001	AT4G34030.1	protein_coding	3-methylcrotonyl-CoA carboxylase	MCC-B is involved in leucine degradation in mitochondria. The active protein is a dimer of MCC-A and MCC-B. MCC-A is biotinylated whereas MCC-B is not.	3-methylcrotonyl-CoA carboxylase (MCCB); FUNCTIONS IN: biotin carboxylase activity, cobalt ion binding, methylcrotonoyl-CoA carboxylase activity, zinc ion binding; INVOLVED IN: leucine catabolic process; LOCATED IN: mitochondrion, mitochondrial matrix; EXPRESSED IN: 23 plant structures; EXPRESSED DURING: 13 growth stages; CONTAINS InterPro DOMAIN/s: Acetyl-coenzyme A carboxyltransferase, N-termin…
BnaC07g44680D	89.8225	48.479	0.891066	0.000250975	0.000799276	87.6159	46.7245	0.905792	0.000389024	0.00108905	64.1208	24.0033	1.41793	1.03e-05	3.63e-05	50.5505	51.1132	-0.0158294	0.954336	0.971139	32.9785	42.9565	-0.38111	0.259288	0.414211	23.2515	22.4917	0.0469762	0.910632	0.948823	chrC07	43130776	43134087	+	1758	PF01039:Carboxyl transferase domain	Carboxyl_trans	GSBRNA2T00099956001	AT4G34030.1	protein_coding	3-methylcrotonyl-CoA carboxylase	MCC-B is involved in leucine degradation in mitochondria. The active protein is a dimer of MCC-A and MCC-B. MCC-A is biotinylated whereas MCC-B is not.	3-methylcrotonyl-CoA carboxylase (MCCB); FUNCTIONS IN: biotin carboxylase activity, cobalt ion binding, methylcrotonoyl-CoA carboxylase activity, zinc ion binding; INVOLVED IN: leucine catabolic process; LOCATED IN: mitochondrion, mitochondrial matrix; EXPRESSED IN: 23 plant structures; EXPRESSED DURING: 13 growth stages; CONTAINS InterPro DOMAIN/s: Acetyl-coenzyme A carboxyltransferase, N-termin…
BnaA03g05800D	13.7748	11.2598	0.287052	0.628735	0.734222	20.1127	47.5893	-1.2383	0.000450458	0.0012489	16.9244	58.7902	-1.79701	2.11e-06	8.08e-06	43.4949	11.8722	1.868	6.64e-06	3.14e-05	171.079	43.7739	1.96545	4.12e-19	8.91e-18	420.349	55.0893	2.94144	2.07e-56	2.64e-54	chrA03	2638283	2639318	+	816	PF02544:3-oxo-5-alpha-steroid 4-dehydrogenase	-	GSBRNA2T00130092001	AT5G16010.1	protein_coding	3-oxo-5-alpha-steroid 4-dehydrogenase family protein		3-oxo-5-alpha-steroid 4-dehydrogenase family protein; FUNCTIONS IN: oxidoreductase activity, acting on the CH-CH group of donors, 3-oxo-5-alpha-steroid 4-dehydrogenase activity; INVOLVED IN: lipid metabolic process; LOCATED IN: chloroplast, chloroplast envelope; EXPRESSED IN: 23 plant structures; EXPRESSED DURING: 15 growth stages; CONTAINS InterPro DOMAIN/s: 3-oxo-5-alpha-steroid 4-dehydrogenase…
BnaA04g21780D	10.8264	31.0326	-1.51965	0.000705188	0.00209475	18.4907	38.9932	-1.07131	0.00479732	0.0110191	9.43405	26.7742	-1.52363	0.00432047	0.0101113	14.19	32.7223	-1.21257	0.00671877	0.0191338	9.29501	35.8598	-1.94656	2.16e-05	0.000114737	7.13619	25.0896	-1.80748	0.000845851	0.00324716	chrA04	16529963	16530966	-	789	PF02544:3-oxo-5-alpha-steroid 4-dehydrogenase	-	GSBRNA2T00005400001	AT2G38050.1	protein_coding	3-oxo-5-alpha-steroid 4-dehydrogenase family protein	Similar to mammalian steroid-5-alpha-reductase. Involved in the brassinolide biosynthetic pathway.	DE-ETIOLATED 2 (DET2); FUNCTIONS IN: sterol 5-alpha reductase activity; INVOLVED IN: response to light stimulus, brassinosteroid homeostasis, brassinosteroid biosynthetic process; LOCATED IN: endomembrane system, integral to membrane, membrane, cytoplasm; EXPRESSED IN: 22 plant structures; EXPRESSED DURING: 13 growth stages; CONTAINS InterPro DOMAIN/s: 3-oxo-5-alpha-steroid 4-dehydrogenase, C-ter…
BnaA07g03640D	95.0351	82.5863	0.203844	0.348216	0.475629	90.2685	93.93	-0.0515857	0.816868	0.867408	104.697	75.5981	0.477532	0.0429053	0.0787548	0	87.0774	-8.98353	9.93e-14	9.43e-13	0	86.4078	-8.81657	3.06e-13	4.1e-12	0	70.8274	-8.60708	2.05e-12	2.5e-11	chrA07	3284891	3286482	-	804	PF02544:3-oxo-5-alpha-steroid 4-dehydrogenase	-	GSBRNA2T00083417001	AT2G16530.1	protein_coding	3-oxo-5-alpha-steroid 4-dehydrogenase family protein		3-oxo-5-alpha-steroid 4-dehydrogenase family protein; FUNCTIONS IN: oxidoreductase activity, acting on the CH-CH group of donors, 3-oxo-5-alpha-steroid 4-dehydrogenase activity; INVOLVED IN: lipid metabolic process; LOCATED IN: endoplasmic reticulum; EXPRESSED IN: callus; CONTAINS InterPro DOMAIN/s: 3-oxo-5-alpha-steroid 4-dehydrogenase, C-terminal (InterPro:IPR001104); BEST Arabidopsis thaliana …
BnaA09g08770D	19.028	66.7377	-1.81079	8.74e-08	4.28e-07	8.18141	55.3605	-2.71935	2.17e-10	1.23e-09	9.7967	31.8004	-1.70776	0.000342717	0.000973077	43.9456	70.3644	-0.679509	0.00913452	0.0251408	19.7538	50.909	-1.34706	0.00024501	0.00107818	22.3652	29.7946	-0.424534	0.311058	0.473793	chrA09	4380028	4381735	-	807	PF02544:3-oxo-5-alpha-steroid 4-dehydrogenase	-	GSBRNA2T00087521001	AT2G16530.1	protein_coding	3-oxo-5-alpha-steroid 4-dehydrogenase family protein		3-oxo-5-alpha-steroid 4-dehydrogenase family protein; FUNCTIONS IN: oxidoreductase activity, acting on the CH-CH group of donors, 3-oxo-5-alpha-steroid 4-dehydrogenase activity; INVOLVED IN: lipid metabolic process; LOCATED IN: endoplasmic reticulum; EXPRESSED IN: callus; CONTAINS InterPro DOMAIN/s: 3-oxo-5-alpha-steroid 4-dehydrogenase, C-terminal (InterPro:IPR001104); BEST Arabidopsis thaliana …
BnaA09g34930D	369.506	293.302	0.333257	0.00424791	0.0109375	204.305	172.664	0.243737	0.128717	0.201676	261.112	150.775	0.790587	4.22e-05	0.000137381	618.592	309.267	1.0005	1.83e-22	2.88e-21	177.388	158.825	0.164112	0.34542	0.509808	125.017	141.264	-0.179789	0.358701	0.524285	chrA09	25518211	25520184	-	933	PF02544:3-oxo-5-alpha-steroid 4-dehydrogenase	-	GSBRNA2T00069361001	AT3G55360.1	protein_coding	3-oxo-5-alpha-steroid 4-dehydrogenase family protein	Enoyl-CoA reductase is involved in all very long chain fatty acids (VLCFA) elongation reactions that are required for cuticular wax, storage lipid and sphingolipid metabolism. The protein is located in the ER, but in contrast to its yeast homolog TSC13 is not particularly enriched in the nuclear envelope-vacuole junction. Mutants in this gene show abnormal organ morphology and stem glossiness. Ce…	ECERIFERUM 10 (CER10); FUNCTIONS IN: fatty acid elongase activity, trans-2-enoyl-CoA reductase (NADPH) activity, 3-oxo-5-alpha-steroid 4-dehydrogenase activity; INVOLVED IN: sphingolipid metabolic process, wax biosynthetic process; LOCATED IN: endoplasmic reticulum, fatty acid elongase complex, plasma membrane, endoplasmic reticulum membrane; EXPRESSED IN: 24 plant structures; EXPRESSED DURING: 1…
BnaC02g06360D	345.603	0	10.8738	5.11e-20	6.03e-19	303.749	0	10.65	3.38e-19	3.74e-18	187.774	0	9.90121	1.13e-16	1.05e-15	NA	NA	NA	NA	NA	NA	NA	NA	NA	NA	NA	NA	NA	NA	NA	chrC02	3381520	3382553	+	849	PF02544:3-oxo-5-alpha-steroid 4-dehydrogenase	-	GSBRNA2T00065424001	AT5G16010.1	protein_coding	3-oxo-5-alpha-steroid 4-dehydrogenase family protein		3-oxo-5-alpha-steroid 4-dehydrogenase family protein; FUNCTIONS IN: oxidoreductase activity, acting on the CH-CH group of donors, 3-oxo-5-alpha-steroid 4-dehydrogenase activity; INVOLVED IN: lipid metabolic process; LOCATED IN: chloroplast, chloroplast envelope; EXPRESSED IN: 23 plant structures; EXPRESSED DURING: 15 growth stages; CONTAINS InterPro DOMAIN/s: 3-oxo-5-alpha-steroid 4-dehydrogenase…
BnaC03g07520D	38.6772	31.1101	0.315701	0.342597	0.469694	29.0514	34.9954	-0.266081	0.492755	0.59552	24.0659	51.1359	-1.08603	0.00157012	0.00399513	27.2075	32.8031	-0.270615	0.455487	0.60687	35.2424	32.1434	0.135946	0.720982	0.830613	46.5567	47.9052	-0.042615	0.888819	0.934425	chrC03	3543378	3544355	+	816	PF02544:3-oxo-5-alpha-steroid 4-dehydrogenase	-	GSBRNA2T00140524001	AT5G16010.1	protein_coding	3-oxo-5-alpha-steroid 4-dehydrogenase family protein		3-oxo-5-alpha-steroid 4-dehydrogenase family protein; FUNCTIONS IN: oxidoreductase activity, acting on the CH-CH group of donors, 3-oxo-5-alpha-steroid 4-dehydrogenase activity; INVOLVED IN: lipid metabolic process; LOCATED IN: chloroplast, chloroplast envelope; EXPRESSED IN: 23 plant structures; EXPRESSED DURING: 15 growth stages; CONTAINS InterPro DOMAIN/s: 3-oxo-5-alpha-steroid 4-dehydrogenase…
BnaC07g05630D	0	7.36248	-5.34579	0.000326251	0.00102133	0	12.8107	-6.18338	7.32e-06	2.61e-05	0	8.75215	-5.68332	0.000125382	0.000380923	0	7.76225	-5.49552	0.000180847	0.000700614	0	11.7893	-5.93999	1.82e-05	9.77e-05	0	8.19832	-5.49244	0.00025692	0.00109936	chrC07	9007929	9009626	-	1050	PF02544:3-oxo-5-alpha-steroid 4-dehydrogenase	-	GSBRNA2T00144910001	AT2G16530.1	protein_coding	3-oxo-5-alpha-steroid 4-dehydrogenase family protein		3-oxo-5-alpha-steroid 4-dehydrogenase family protein; FUNCTIONS IN: oxidoreductase activity, acting on the CH-CH group of donors, 3-oxo-5-alpha-steroid 4-dehydrogenase activity; INVOLVED IN: lipid metabolic process; LOCATED IN: endoplasmic reticulum; EXPRESSED IN: callus; CONTAINS InterPro DOMAIN/s: 3-oxo-5-alpha-steroid 4-dehydrogenase, C-terminal (InterPro:IPR001104); BEST Arabidopsis thaliana …
BnaC09g09050D	97.0516	77.9707	0.315092	0.143053	0.235159	155.704	76.4443	1.02503	2.78e-07	1.16e-06	44.4553	25.8293	0.792413	0.0262331	0.0509592	2.18935	82.2093	-5.23664	5.41e-18	6.7e-17	1.78382	70.3132	-5.10885	2.44e-14	3.62e-13	1.93211	24.2058	-3.62394	3.12e-06	1.84e-05	chrC09	5852490	5854095	-	903	PF02544:3-oxo-5-alpha-steroid 4-dehydrogenase	-	GSBRNA2T00035711001	AT2G16530.1	protein_coding	3-oxo-5-alpha-steroid 4-dehydrogenase family protein		3-oxo-5-alpha-steroid 4-dehydrogenase family protein; FUNCTIONS IN: oxidoreductase activity, acting on the CH-CH group of donors, 3-oxo-5-alpha-steroid 4-dehydrogenase activity; INVOLVED IN: lipid metabolic process; LOCATED IN: endoplasmic reticulum; EXPRESSED IN: callus; CONTAINS InterPro DOMAIN/s: 3-oxo-5-alpha-steroid 4-dehydrogenase, C-terminal (InterPro:IPR001104); BEST Arabidopsis thaliana …
BnaA01g31600D	65.585	91.4318	-0.479369	0.0340633	0.0700923	100.201	156.26	-0.63647	0.000893716	0.00235556	87.9358	208.665	-1.2474	2.31e-12	1.58e-11	9.29997	96.4016	-3.36879	3.75e-21	5.54e-20	16.6543	143.718	-3.13552	5.68e-26	1.95e-24	17.9952	195.512	-3.43949	8.94e-36	5.13e-34	chrA01	21459338	21462089	-	1464	PF00069:Protein kinase domain|PF14593:PH domain	Pkinase	GSBRNA2T00072920001	AT3G10540.1	protein_coding	3-phosphoinositide-dependent protein kinase		3-phosphoinositide-dependent protein kinase; FUNCTIONS IN: kinase activity; INVOLVED IN: protein amino acid phosphorylation; LOCATED IN: plasma membrane; EXPRESSED IN: 24 plant structures; EXPRESSED DURING: 15 growth stages; CONTAINS InterPro DOMAIN/s: Serine/threonine-protein kinase domain (InterPro:IPR002290), Serine/threonine-protein kinase-like domain (InterPro:IPR017442), Protein kinase-like…
BnaAnng26810D	10.494	5.36991	0.969916	0.198437	0.306107	13.9622	7.16864	0.968178	0.120644	0.191103	8.33551	15.2624	-0.875981	0.157795	0.239458	83.2043	5.65816	3.88405	5.83e-18	7.21e-17	123.023	6.59351	4.21655	5.32e-27	1.93e-25	143.345	14.2958	3.32817	1.89e-25	6.36e-24	chrAnn_random	30782135	30784513	-	1386	PF00069:Protein kinase domain|PF14593:PH domain	Pkinase	GSBRNA2T00072820001	AT3G10540.1	protein_coding	3-phosphoinositide-dependent protein kinase		3-phosphoinositide-dependent protein kinase; FUNCTIONS IN: kinase activity; INVOLVED IN: protein amino acid phosphorylation; LOCATED IN: plasma membrane; EXPRESSED IN: 24 plant structures; EXPRESSED DURING: 15 growth stages; CONTAINS InterPro DOMAIN/s: Serine/threonine-protein kinase domain (InterPro:IPR002290), Serine/threonine-protein kinase-like domain (InterPro:IPR017442), Protein kinase-like…
BnaA03g31300D	81.6922	3.3295	4.61403	6.22e-18	6.53e-17	107.052	5.51193	4.28228	2.18e-22	2.9e-21	96.6217	5.11038	4.27969	9.18e-20	1.05e-18	81.7547	3.51097	4.53825	5.19e-18	6.44e-17	55.9534	5.07469	3.4714	6.3e-12	7.48e-11	64.2777	4.78705	3.77928	4.45e-14	6.36e-13	chrA03	15119604	15121683	+	993	-	-	GSBRNA2T00111643001	AT3G10572.1	protein_coding	3-phosphoinositide-dependent protein kinase-1, putative	APEM9 is required for both PTS1- and PTS2-dependent protein transport. APEM9 interacts with PEX6 in BiFC assay and mating-based Split ubiquitin system. BiFC data shows that APEM9 is required for peroxisomal localization of PEX1-PEX6 complex. These results indicate that APEM9 functions like mammalian PEX26 and yeast PEX15.	3-phosphoinositide-dependent protein kinase-1, putative; Has 32 Blast hits to 32 proteins in 12 species: Archae - 0; Bacteria - 0; Metazoa - 0; Fungi - 0; Plants - 32; Viruses - 0; Other Eukaryotes - 0 (source: NCBI BLink).
BnaC03g36660D	23.6102	19.9308	0.241955	0.568321	0.683044	45.735	17.3816	1.38792	0.000217642	0.00063164	26.0278	7.95215	1.69328	0.00139485	0.00358244	38.4699	21.0184	0.867809	0.021723	0.0537606	12.8392	15.988	-0.321398	0.538057	0.688071	21.0524	7.44893	1.48182	0.00878424	0.026382	chrC03	22174132	22175333	+	360	-	-	GSBRNA2T00110518001	AT3G10572.1	protein_coding	3-phosphoinositide-dependent protein kinase-1, putative	APEM9 is required for both PTS1- and PTS2-dependent protein transport. APEM9 interacts with PEX6 in BiFC assay and mating-based Split ubiquitin system. BiFC data shows that APEM9 is required for peroxisomal localization of PEX1-PEX6 complex. These results indicate that APEM9 functions like mammalian PEX26 and yeast PEX15.	3-phosphoinositide-dependent protein kinase-1, putative; Has 32 Blast hits to 32 proteins in 12 species: Archae - 0; Bacteria - 0; Metazoa - 0; Fungi - 0; Plants - 32; Viruses - 0; Other Eukaryotes - 0 (source: NCBI BLink).
BnaC03g36670D	60.6379	36.1103	0.749221	0.00963356	0.022864	61.0008	34.982	0.797651	0.00860437	0.018754	49.3416	24.2324	1.02461	0.00355098	0.00845494	85.2904	38.0761	1.16382	8.65e-06	4.03e-05	32.2563	32.1684	-0.0073413	0.983787	0.991084	51.0152	22.7083	1.16128	0.0010363	0.00390834	chrC03	22175439	22176088	+	474	-	-	GSBRNA2T00110519001	AT3G10572.1	protein_coding	3-phosphoinositide-dependent protein kinase-1, putative	APEM9 is required for both PTS1- and PTS2-dependent protein transport. APEM9 interacts with PEX6 in BiFC assay and mating-based Split ubiquitin system. BiFC data shows that APEM9 is required for peroxisomal localization of PEX1-PEX6 complex. These results indicate that APEM9 functions like mammalian PEX26 and yeast PEX15.	3-phosphoinositide-dependent protein kinase-1, putative; Has 32 Blast hits to 32 proteins in 12 species: Archae - 0; Bacteria - 0; Metazoa - 0; Fungi - 0; Plants - 32; Viruses - 0; Other Eukaryotes - 0 (source: NCBI BLink).
BnaC05g42440D	3.28721	102.442	-4.965	6.51e-21	8.06e-20	4.66576	152.594	-5.09895	1.89e-30	3.67e-29	8.60769	179.492	-4.38806	1.92e-39	5.53e-38	100.557	107.992	-0.104057	0.625239	0.748372	128.98	140.398	-0.127559	0.513995	0.66788	154.608	168.177	-0.122564	0.506133	0.66027	chrC05	39794142	39795913	-	978	-	-	GSBRNA2T00110967001	AT3G10572.1	protein_coding	3-phosphoinositide-dependent protein kinase-1, putative	APEM9 is required for both PTS1- and PTS2-dependent protein transport. APEM9 interacts with PEX6 in BiFC assay and mating-based Split ubiquitin system. BiFC data shows that APEM9 is required for peroxisomal localization of PEX1-PEX6 complex. These results indicate that APEM9 functions like mammalian PEX26 and yeast PEX15.	3-phosphoinositide-dependent protein kinase-1, putative; Has 32 Blast hits to 32 proteins in 12 species: Archae - 0; Bacteria - 0; Metazoa - 0; Fungi - 0; Plants - 32; Viruses - 0; Other Eukaryotes - 0 (source: NCBI BLink).
BnaC05g14320D	76.0415	560.853	-2.88248	3.71e-87	2.59e-85	111.953	629.063	-2.48246	2.28e-71	1.59e-69	39.8995	610.342	-3.94675	1.19e-104	2.22e-102	247.171	591.362	-1.25902	3.04e-35	7.6e-34	275.248	578.679	-1.07354	1.84e-18	3.78e-17	251.908	571.857	-1.18375	1.66e-20	4.03e-19	chrC05	8325204	8327469	-	891	PF00702:haloacid dehalogenase-like hydrolase	Hydrolase	GSBRNA2T00006534001	AT1G18640.2	protein_coding	3-phosphoserine phosphatase	Encodes a 3-phosphoserine phosphatase acting in the last step of serine biosynthesis within the chloroplast. Essential for embryo, pollen and root development.	3-phosphoserine phosphatase (PSP); FUNCTIONS IN: phosphoserine phosphatase activity; INVOLVED IN: L-serine biosynthetic process; LOCATED IN: chloroplast; EXPRESSED IN: 22 plant structures; EXPRESSED DURING: 13 growth stages; CONTAINS InterPro DOMAIN/s: Haloacid dehalogenase-like hydrolase (InterPro:IPR005834), Phosphoserine phosphatase SerB (InterPro:IPR004469), HAD-superfamily hydrolase, subfami…
BnaA07g23080D	399.767	244.359	0.710346	5e-09	2.75e-08	300.51	154.756	0.959092	1.58e-10	9.1e-10	326.231	127.404	1.35037	1.02e-14	8.37e-14	241.128	257.663	-0.0961265	0.454858	0.606217	134.927	142.392	-0.0765621	0.675487	0.797861	115.313	119.36	-0.055354	0.797063	0.879129	chrA07	17441522	17443325	+	867	PF00318:Ribosomal protein S2	-	GSBRNA2T00099549001	AT1G72370.1	protein_coding	40s ribosomal protein SA	acidic protein associated to 40S ribosomal subunit of ribosomes. Involved in polysome formation during active protein synthesis. Expressed in actively growing tissue.	40s ribosomal protein SA (P40); FUNCTIONS IN: structural constituent of ribosome; INVOLVED IN: response to salt stress, mature ribosome assembly, translation, response to osmotic stress; LOCATED IN: in 8 components; EXPRESSED IN: 25 plant structures; EXPRESSED DURING: 14 growth stages; CONTAINS InterPro DOMAIN/s: Ribosomal protein S2 (InterPro:IPR001865), Ribosomal protein S2, conserved site (Int…
BnaA09g41430D	0	1.009	-2.47737	0.39125	1	0.300675	0.661649	-0.963626	0.736515	1	2.14087	4.42951	-1.06624	0.322589	0.426867	4.6944	1.06305	2.14743	0.096596	0.189045	10.2904	0.606951	4.04185	0.00140601	0.00524473	28.3478	4.15042	2.73842	5.37e-06	3.07e-05	chrA09	28948911	28954852	-	2472	PF00318:Ribosomal protein S2|PF12937:F-box-like|PF08387:FBD	-	GSBRNA2T00057321001	AT1G72370.2	protein_coding	40s ribosomal protein SA	acidic protein associated to 40S ribosomal subunit of ribosomes. Involved in polysome formation during active protein synthesis. Expressed in actively growing tissue.	40s ribosomal protein SA (P40); FUNCTIONS IN: structural constituent of ribosome; INVOLVED IN: response to salt stress, mature ribosome assembly, translation, response to osmotic stress; LOCATED IN: in 8 components; EXPRESSED IN: 25 plant structures; EXPRESSED DURING: 14 growth stages; CONTAINS InterPro DOMAIN/s: Ribosomal protein S2 (InterPro:IPR001865), Ribosomal protein S2, conserved site (Int…
BnaC02g21380D	76.0392	424.81	-2.48145	9.41e-57	3.62e-55	69.0327	335.461	-2.27552	4.29e-40	1.2e-38	105.606	342.767	-1.6925	9.48e-21	1.16e-19	476.469	447.898	0.0899002	0.381652	0.535099	334.753	308.509	0.115871	0.380405	0.545527	325.576	321.148	0.0189149	0.891219	0.936106	chrC02	18214349	18216253	-	891	PF00318:Ribosomal protein S2	-	GSBRNA2T00137209001	AT1G72370.1	protein_coding	40s ribosomal protein SA	acidic protein associated to 40S ribosomal subunit of ribosomes. Involved in polysome formation during active protein synthesis. Expressed in actively growing tissue.	40s ribosomal protein SA (P40); FUNCTIONS IN: structural constituent of ribosome; INVOLVED IN: response to salt stress, mature ribosome assembly, translation, response to osmotic stress; LOCATED IN: in 8 components; EXPRESSED IN: 25 plant structures; EXPRESSED DURING: 14 growth stages; CONTAINS InterPro DOMAIN/s: Ribosomal protein S2 (InterPro:IPR001865), Ribosomal protein S2, conserved site (Int…
BnaC06g08930D	137.451	109.425	0.327736	0.155053	0.251174	338.291	259.553	0.386867	0.013219	0.0276325	850.955	400.6	1.08347	3.57e-10	2.02e-09	181.812	115.362	0.656344	0.00127949	0.00426876	944.876	238.712	1.98373	6.81e-66	9.98e-64	791.418	375.372	1.07284	9.28e-12	1.06e-10	chrC06	10575066	10578008	-	1656	PF13193:AMP-binding enzyme C-terminal domain|PF00501:AMP-binding enzyme	AMP-binding	GSBRNA2T00146990001	AT1G51680.1	protein_coding	4-coumarate:CoA ligase 1	encodes an isoform of 4-coumarate:CoA ligase (4CL), which is involved in the last step of the general phenylpropanoid pathway. In addition to 4-coumarate, it also converts ferulate. The catalytic efficiency was in the following (descending) order: p-coumaric acid, ferulic acid, caffeic acid and 5-OH-ferulic acid. At4CL1 was unable to use sinapic acid as substrate.	4-coumarate:CoA ligase 1 (4CL1); CONTAINS InterPro DOMAIN/s: AMP-binding, conserved site (InterPro:IPR020845), AMP-dependent synthetase/ligase (InterPro:IPR000873); BEST Arabidopsis thaliana protein match is: 4-coumarate:CoA ligase 2 (TAIR:AT3G21240.1); Has 83980 Blast hits to 76655 proteins in 3756 species: Archae - 1185; Bacteria - 53552; Metazoa - 3476; Fungi - 4550; Plants - 2810; Viruses - 1…
BnaA07g25210D	2.28941	3.69618	-0.68662	0.557469	0.674036	0.964542	1.43267	-0.559833	0.760134	0.824501	0.630629	1.01366	-0.723185	0.741586	0.808383	18.1245	3.89519	2.22283	0.00105942	0.00358942	5.44904	1.32344	2.10235	0.0924186	0.190534	2.20508	0.9492	1.20332	0.491613	0.647297	chrA07	18810377	18815442	+	1671	PF00501:AMP-binding enzyme|PF13193:AMP-binding enzyme C-terminal domain	AMP-binding	GSBRNA2T00124437001	AT1G65060.1	protein_coding	4-coumarate:CoA ligase 3	encodes an isoform of 4-coumarate:CoA ligase (4CL), which is involved in the last step of the general phenylpropanoid pathway. mRNA levels are not induced in response to wounding or to fungal infection by P. parasitica. mRNA is expressed in flowers, to a lesser degree in mature leaves and siliques and marginally in seedling roots and bolting stems of mature plants. The catalytic efficiency was in…	4-coumarate:CoA ligase 3 (4CL3); CONTAINS InterPro DOMAIN/s: AMP-binding, conserved site (InterPro:IPR020845), AMP-dependent synthetase/ligase (InterPro:IPR000873); BEST Arabidopsis thaliana protein match is: 4-coumarate:CoA ligase 2 (TAIR:AT3G21240.1); Has 85516 Blast hits to 77968 proteins in 3765 species: Archae - 1155; Bacteria - 54010; Metazoa - 3516; Fungi - 4668; Plants - 2834; Viruses - 1…
BnaA03g36130D	50.1944	19.284	1.37755	0.00015614	0.000514046	31.7004	104.096	-1.71217	1.5e-09	7.93e-09	29.4511	139.886	-2.25986	6.66e-19	7.22e-18	15.6395	20.3334	-0.382787	0.403422	0.557441	82.3666	95.6741	-0.216492	0.353202	0.517868	69.5327	131.066	-0.918975	2.53e-05	0.000129352	chrA03	17663921	17668637	-	1719	PF00501:AMP-binding enzyme|PF13193:AMP-binding enzyme C-terminal domain	AMP-binding	GSBRNA2T00137298001	AT3G21230.1	protein_coding	4-coumarate:CoA ligase 5	The gene encodes a 4-coumarate coenzyme A ligase being able to use sinapate as substrate. The catalytic efficiency was in the following (descending) order: p-coumaric acid, caffeic acid, 5-OH-ferulic acid, ferulic acid and sinapic acid. At4CL5 was unable to use cinnamic acid as substrate. Knockout of At4CL5 (4cl5) revealed no effect on syringyl lignin content indicating that the activity observed…	4-coumarate:CoA ligase 5 (4CL5); CONTAINS InterPro DOMAIN/s: AMP-binding, conserved site (InterPro:IPR020845), AMP-dependent synthetase/ligase (InterPro:IPR000873); BEST Arabidopsis thaliana protein match is: 4-coumarate:CoA ligase 2 (TAIR:AT3G21240.1); Has 86695 Blast hits to 79061 proteins in 3832 species: Archae - 1152; Bacteria - 55057; Metazoa - 3672; Fungi - 4648; Plants - 2823; Viruses - 1…
BnaA03g36140D	26.2511	3.35331	2.97349	5.04e-06	2.03e-05	12.6709	3.01992	2.05239	0.0117955	0.024974	9.61997	3.58837	1.42685	0.0753553	0.128362	13.9125	3.53729	1.98278	0.00777119	0.0217715	5.20745	2.77116	0.894414	0.383549	0.548631	2.79481	3.36262	-0.289571	0.820133	0.892953	chrA03	17672027	17674642	-	1335	PF00501:AMP-binding enzyme|PF13193:AMP-binding enzyme C-terminal domain	AMP-binding	GSBRNA2T00091935001	AT3G21230.1	protein_coding	4-coumarate:CoA ligase 5	The gene encodes a 4-coumarate coenzyme A ligase being able to use sinapate as substrate. The catalytic efficiency was in the following (descending) order: p-coumaric acid, caffeic acid, 5-OH-ferulic acid, ferulic acid and sinapic acid. At4CL5 was unable to use cinnamic acid as substrate. Knockout of At4CL5 (4cl5) revealed no effect on syringyl lignin content indicating that the activity observed…	4-coumarate:CoA ligase 5 (4CL5); CONTAINS InterPro DOMAIN/s: AMP-binding, conserved site (InterPro:IPR020845), AMP-dependent synthetase/ligase (InterPro:IPR000873); BEST Arabidopsis thaliana protein match is: 4-coumarate:CoA ligase 2 (TAIR:AT3G21240.1); Has 86695 Blast hits to 79061 proteins in 3832 species: Archae - 1152; Bacteria - 55057; Metazoa - 3672; Fungi - 4648; Plants - 2823; Viruses - 1…
BnaA03g36160D	9.5108	3.02842	1.65748	0.0484662	0.0948866	5.50626	0.333414	3.91194	0.0123283	0.0259775	1.80344	0.764092	1.30036	0.471955	0.575474	5.90682	3.19436	0.893511	0.342609	0.495289	1.27238	0.304916	1.93504	0.413753	0.57829	0.945883	0.716082	0.459226	0.836126	0.902489	chrA03	17676203	17676858	-	528	PF00501:AMP-binding enzyme	AMP-binding	GSBRNA2T00091937001	AT3G21230.1	protein_coding	4-coumarate:CoA ligase 5	The gene encodes a 4-coumarate coenzyme A ligase being able to use sinapate as substrate. The catalytic efficiency was in the following (descending) order: p-coumaric acid, caffeic acid, 5-OH-ferulic acid, ferulic acid and sinapic acid. At4CL5 was unable to use cinnamic acid as substrate. Knockout of At4CL5 (4cl5) revealed no effect on syringyl lignin content indicating that the activity observed…	4-coumarate:CoA ligase 5 (4CL5); CONTAINS InterPro DOMAIN/s: AMP-binding, conserved site (InterPro:IPR020845), AMP-dependent synthetase/ligase (InterPro:IPR000873); BEST Arabidopsis thaliana protein match is: 4-coumarate:CoA ligase 2 (TAIR:AT3G21240.1); Has 86695 Blast hits to 79061 proteins in 3832 species: Archae - 1152; Bacteria - 55057; Metazoa - 3672; Fungi - 4648; Plants - 2823; Viruses - 1…
BnaA05g19780D	35.4364	45.0317	-0.346208	0.274689	0.396692	12.5906	7.72976	0.705528	0.317542	0.42046	29.9692	11.675	1.38455	0.00577398	0.0131602	30.6076	47.4854	-0.635269	0.0434514	0.0975779	13.1848	7.11207	0.887801	0.192749	0.334192	9.14436	10.941	-0.244812	0.71469	0.824065	chrA05	15195211	15202135	+	1680	PF13193:AMP-binding enzyme C-terminal domain|PF00501:AMP-binding enzyme	AMP-binding	GSBRNA2T00009225001	AT3G21230.1	protein_coding	4-coumarate:CoA ligase 5	The gene encodes a 4-coumarate coenzyme A ligase being able to use sinapate as substrate. The catalytic efficiency was in the following (descending) order: p-coumaric acid, caffeic acid, 5-OH-ferulic acid, ferulic acid and sinapic acid. At4CL5 was unable to use cinnamic acid as substrate. Knockout of At4CL5 (4cl5) revealed no effect on syringyl lignin content indicating that the activity observed…	4-coumarate:CoA ligase 5 (4CL5); CONTAINS InterPro DOMAIN/s: AMP-binding, conserved site (InterPro:IPR020845), AMP-dependent synthetase/ligase (InterPro:IPR000873); BEST Arabidopsis thaliana protein match is: 4-coumarate:CoA ligase 2 (TAIR:AT3G21240.1); Has 86695 Blast hits to 79061 proteins in 3832 species: Archae - 1152; Bacteria - 55057; Metazoa - 3672; Fungi - 4648; Plants - 2823; Viruses - 1…
BnaA05g36600D	229.488	58.6641	1.96717	2.56e-24	3.73e-23	196.432	46.7954	2.07089	7.55e-20	8.69e-19	128.721	68.7244	0.909106	2.51e-05	8.42e-05	115.55	61.8643	0.900799	2.99e-05	0.00012996	57.247	43.0388	0.420831	0.173235	0.309163	90.0523	64.3891	0.485937	0.0450479	0.106464	chrA05_random	2554171	2558014	+	1662	PF13193:AMP-binding enzyme C-terminal domain|PF00501:AMP-binding enzyme	AMP-binding	GSBRNA2T00081020001	AT3G21230.1	protein_coding	4-coumarate:CoA ligase 5	The gene encodes a 4-coumarate coenzyme A ligase being able to use sinapate as substrate. The catalytic efficiency was in the following (descending) order: p-coumaric acid, caffeic acid, 5-OH-ferulic acid, ferulic acid and sinapic acid. At4CL5 was unable to use cinnamic acid as substrate. Knockout of At4CL5 (4cl5) revealed no effect on syringyl lignin content indicating that the activity observed…	4-coumarate:CoA ligase 5 (4CL5); CONTAINS InterPro DOMAIN/s: AMP-binding, conserved site (InterPro:IPR020845), AMP-dependent synthetase/ligase (InterPro:IPR000873); BEST Arabidopsis thaliana protein match is: 4-coumarate:CoA ligase 2 (TAIR:AT3G21240.1); Has 86695 Blast hits to 79061 proteins in 3832 species: Archae - 1152; Bacteria - 55057; Metazoa - 3672; Fungi - 4648; Plants - 2823; Viruses - 1…
BnaC05g30990D	73.1548	16.5625	2.13712	6.32e-10	3.76e-09	27.1444	4.81555	2.49175	2.09e-05	6.99e-05	36.0315	7.57214	2.26755	2.47e-06	9.38e-06	27.2058	17.467	0.633632	0.146978	0.263579	10.8163	4.43219	1.28671	0.0812547	0.172556	12.7627	7.09545	0.858782	0.180962	0.319079	chrC05	30147024	30152018	+	1662	PF13193:AMP-binding enzyme C-terminal domain|PF00501:AMP-binding enzyme	AMP-binding	GSBRNA2T00122445001	AT3G21230.1	protein_coding	4-coumarate:CoA ligase 5	The gene encodes a 4-coumarate coenzyme A ligase being able to use sinapate as substrate. The catalytic efficiency was in the following (descending) order: p-coumaric acid, caffeic acid, 5-OH-ferulic acid, ferulic acid and sinapic acid. At4CL5 was unable to use cinnamic acid as substrate. Knockout of At4CL5 (4cl5) revealed no effect on syringyl lignin content indicating that the activity observed…	4-coumarate:CoA ligase 5 (4CL5); CONTAINS InterPro DOMAIN/s: AMP-binding, conserved site (InterPro:IPR020845), AMP-dependent synthetase/ligase (InterPro:IPR000873); BEST Arabidopsis thaliana protein match is: 4-coumarate:CoA ligase 2 (TAIR:AT3G21240.1); Has 86695 Blast hits to 79061 proteins in 3832 species: Archae - 1152; Bacteria - 55057; Metazoa - 3672; Fungi - 4648; Plants - 2823; Viruses - 1…
BnaA01g02780D	117.737	286.03	-1.28028	2.54e-15	2.27e-14	260.031	570.063	-1.13047	2.69e-20	3.18e-19	197.441	893.409	-2.17874	6.25e-50	2.56e-48	331.955	301.598	0.139384	0.277184	0.423484	999.614	524.271	0.930489	1.66e-17	3.16e-16	1462.65	837.104	0.806729	4.49e-09	3.84e-08	chrA01	1369239	1372578	+	1389	PF02401:LytB protein	-	GSBRNA2T00121312001	AT4G34350.1	protein_coding	4-hydroxy-3-methylbut-2-enyl diphosphate reductase	Arabidopsis ISPH is involved in the plastid nonmevalonate pathway of isoprenoid biosynthesis. It was shown to complement the lethal phenotype of E. coli ispH mutant and is therefore most likely encodes a protein with 4-hydroxy-3-methylbut-2-en-1-yl diphosphate reductase activity involved in the last step of mevalonate-independent isopentenyl biosynthesis. Mutant has Albino seedling.	4-hydroxy-3-methylbut-2-enyl diphosphate reductase (HDR); FUNCTIONS IN: 4-hydroxy-3-methylbut-2-en-1-yl diphosphate reductase activity, 4-hydroxy-3-methylbut-2-en-1-yl diphosphate synthase activity; INVOLVED IN: response to antibiotic, isopentenyl diphosphate biosynthetic process, mevalonate-independent pathway; LOCATED IN: chloroplast stroma, chloroplast; EXPRESSED IN: 24 plant structures; EXPRE…
BnaA08g11250D	1219.44	2954.85	-1.27677	1.2e-65	5.56e-64	1634.63	2563.7	-0.648903	8.41e-16	7.33e-15	1445	3010.06	-1.05821	1.38e-25	2.22e-24	3919.93	3115.55	0.331488	5.37e-12	4.49e-11	2838.77	2358.57	0.267848	0.00285101	0.00986861	4103.69	2820.21	0.541472	9.27e-08	6.73e-07	chrA08	10250358	10252838	+	1386	PF02401:LytB protein	-	GSBRNA2T00126637001	AT4G34350.1	protein_coding	4-hydroxy-3-methylbut-2-enyl diphosphate reductase	Arabidopsis ISPH is involved in the plastid nonmevalonate pathway of isoprenoid biosynthesis. It was shown to complement the lethal phenotype of E. coli ispH mutant and is therefore most likely encodes a protein with 4-hydroxy-3-methylbut-2-en-1-yl diphosphate reductase activity involved in the last step of mevalonate-independent isopentenyl biosynthesis. Mutant has Albino seedling.	4-hydroxy-3-methylbut-2-enyl diphosphate reductase (HDR); FUNCTIONS IN: 4-hydroxy-3-methylbut-2-en-1-yl diphosphate reductase activity, 4-hydroxy-3-methylbut-2-en-1-yl diphosphate synthase activity; INVOLVED IN: response to antibiotic, isopentenyl diphosphate biosynthetic process, mevalonate-independent pathway; LOCATED IN: chloroplast stroma, chloroplast; EXPRESSED IN: 24 plant structures; EXPRE…
BnaC01g04060D	346.975	1193.5	-1.7825	1.04e-84	6.92e-83	736.395	975.707	-0.407027	1.61e-05	5.48e-05	571.934	853.099	-0.575582	4.99e-08	2.29e-07	1078.16	1258.42	-0.222988	0.00068523	0.00240217	843.496	897.544	-0.0893388	0.356075	0.520729	1223.64	799.318	0.615243	1.16e-09	1.07e-08	chrC01	2114571	2117146	+	1395	PF02401:LytB protein	-	GSBRNA2T00130809001	AT4G34350.1	protein_coding	4-hydroxy-3-methylbut-2-enyl diphosphate reductase	Arabidopsis ISPH is involved in the plastid nonmevalonate pathway of isoprenoid biosynthesis. It was shown to complement the lethal phenotype of E. coli ispH mutant and is therefore most likely encodes a protein with 4-hydroxy-3-methylbut-2-en-1-yl diphosphate reductase activity involved in the last step of mevalonate-independent isopentenyl biosynthesis. Mutant has Albino seedling.	4-hydroxy-3-methylbut-2-enyl diphosphate reductase (HDR); FUNCTIONS IN: 4-hydroxy-3-methylbut-2-en-1-yl diphosphate reductase activity, 4-hydroxy-3-methylbut-2-en-1-yl diphosphate synthase activity; INVOLVED IN: response to antibiotic, isopentenyl diphosphate biosynthetic process, mevalonate-independent pathway; LOCATED IN: chloroplast stroma, chloroplast; EXPRESSED IN: 24 plant structures; EXPRE…
BnaC03g66190D	1803.98	3493.37	-0.953347	9.73e-53	3.38e-51	2246.71	3214.54	-0.516902	6.4e-12	4.16e-11	1907.24	3615.6	-0.922197	1.83e-24	2.76e-23	7755.03	3683.36	1.07422	4.25e-135	6.01e-133	6184.48	2956.96	1.06466	1.02e-42	7.16e-41	6624.61	3387.62	0.967862	3.89e-28	1.53e-26	chrC03	55934211	55937146	+	1794	PF02401:LytB protein	-	GSBRNA2T00083603001	AT4G34350.1	protein_coding	4-hydroxy-3-methylbut-2-enyl diphosphate reductase	Arabidopsis ISPH is involved in the plastid nonmevalonate pathway of isoprenoid biosynthesis. It was shown to complement the lethal phenotype of E. coli ispH mutant and is therefore most likely encodes a protein with 4-hydroxy-3-methylbut-2-en-1-yl diphosphate reductase activity involved in the last step of mevalonate-independent isopentenyl biosynthesis. Mutant has Albino seedling.	4-hydroxy-3-methylbut-2-enyl diphosphate reductase (HDR); FUNCTIONS IN: 4-hydroxy-3-methylbut-2-en-1-yl diphosphate reductase activity, 4-hydroxy-3-methylbut-2-en-1-yl diphosphate synthase activity; INVOLVED IN: response to antibiotic, isopentenyl diphosphate biosynthetic process, mevalonate-independent pathway; LOCATED IN: chloroplast stroma, chloroplast; EXPRESSED IN: 24 plant structures; EXPRE…
BnaA10g13400D	1920.98	3901.73	-1.02217	2.9e-51	9.75e-50	3206.51	3800.46	-0.245067	0.00284529	0.00684481	2387.69	3207.86	-0.42541	7.56e-05	0.000237449	4010.75	4113.8	-0.0366367	0.477378	0.626554	3094.4	3496.45	-0.176019	0.0433026	0.103798	3561.51	3005.51	0.245336	0.0215985	0.0575129	chrA10	10782482	10786989	+	2226	PF04551:GcpE protein	-	GSBRNA2T00047845001	AT5G60600.1	protein_coding	4-hydroxy-3-methylbut-2-enyl diphosphate synthase	Encodes a chloroplast-localized hydroxy-2-methyl-2-(E)-butenyl 4-diphosphate (HMBPP) synthase (HDS), catalyzes the formation of HMBPP from 2-C-methyl-D-erythrytol 2,4-cyclodiphosphate (MEcPP). The HDS enzyme controls the penultimate steps of the biosynthesis of IPP and dimethylallyl diphosphate (DMAPP) via the MEP pathway and may serve as a metabolic control point for SA-mediated disease resistan…	4-hydroxy-3-methylbut-2-enyl diphosphate synthase (HDS); FUNCTIONS IN: 4-hydroxy-3-methylbut-2-en-1-yl diphosphate synthase activity, 4 iron, 4 sulfur cluster binding; INVOLVED IN: response to light stimulus, isoprenoid biosynthetic process, isopentenyl diphosphate biosynthetic process, mevalonate-independent pathway, response to bacterium, systemic acquired resistance, salicylic acid mediated si…
BnaCnng43120D	15.7419	21.1202	-0.421984	0.365073	0.493252	17.0369	40.0769	-1.23229	0.00134688	0.00343734	36.3638	48.1463	-0.396233	0.222295	0.317282	0	22.265	-7.01531	5.77e-08	3.4e-07	0.380468	36.8697	-6.62623	1.03e-07	7.66e-07	0	45.1128	-7.9602	1.3e-10	1.32e-09	chrCnn_random	42275652	42276734	+	507	PF01467:Cytidylyltransferase-like	CTP_transf_2	GSBRNA2T00040882001	AT2G18250.1	protein_coding	4-phosphopantetheine adenylyltransferase	At2g18250 encodes pantetheine-phosphate adenylyltransferase catalyzing the formation of dephospho-CoA from pantetheine 4'-phosphate. The enzyme is involved in coenzyme A biosynthesis.	4-phosphopantetheine adenylyltransferase (COAD); CONTAINS InterPro DOMAIN/s: Rossmann-like alpha/beta/alpha sandwich fold (InterPro:IPR014729), Cytidyltransferase-related (InterPro:IPR004821), Cytidylyltransferase (InterPro:IPR004820); Has 633 Blast hits to 630 proteins in 285 species: Archae - 179; Bacteria - 4; Metazoa - 125; Fungi - 130; Plants - 59; Viruses - 0; Other Eukaryotes - 136 (source…
BnaA05g24210D	8.87092	0	5.58942	0.00014125	0.000468083	7.85559	0	5.38863	0.000335919	0.000949387	22.402	0	6.83672	1.23e-07	5.41e-07	1.81186	0	3.22905	0.167822	0.291708	10.7541	0	5.94814	2.21e-05	0.000117166	9.73526	0	5.72825	7.01e-05	0.000332556	chrA05	18179145	18179507	+	363	-	-	GSBRNA2T00104893001	AT2G02770.1	protein_coding	4'-phosphopantetheinyl transferase superfamily		4'-phosphopantetheinyl transferase superfamily; FUNCTIONS IN: holo-[acyl-carrier-protein] synthase activity, magnesium ion binding; INVOLVED IN: macromolecule biosynthetic process; LOCATED IN: cellular_component unknown; CONTAINS InterPro DOMAIN/s: 4'-phosphopantetheinyl transferase (InterPro:IPR008278); BEST Arabidopsis thaliana protein match is: 4'-phosphopantetheinyl transferase superfamily (T…
BnaA05g27590D	54.0749	28.9058	0.90123	0.00502285	0.0127138	45.9629	20.3927	1.16899	0.00145609	0.00369498	34.6095	20.644	0.741364	0.0583387	0.102836	29.9561	30.4821	-0.0280934	0.938626	0.9637	22.7392	18.738	0.275514	0.530086	0.681501	26.532	19.3457	0.45519	0.315282	0.478266	chrA05	19852261	19853897	+	903	PF01648:4'-phosphopantetheinyl transferase superfamily	ACPS	GSBRNA2T00000300001	AT3G11470.1	protein_coding	4'-phosphopantetheinyl transferase superfamily		4'-phosphopantetheinyl transferase superfamily; FUNCTIONS IN: holo-[acyl-carrier-protein] synthase activity, magnesium ion binding, transferase activity; INVOLVED IN: metabolic process, macromolecule biosynthetic process; CONTAINS InterPro DOMAIN/s: 4&apos;-phosphopantetheinyl transferase (InterPro:IPR008278); BEST Arabidopsis thaliana protein match is: 4'-phosphopantetheinyl transferase superfam…
BnaC05g38250D	52.4268	50.3883	0.0575748	0.837159	0.891688	43.4141	81.1054	-0.894426	0.000890862	0.00234861	117.929	55.4709	1.08157	2.17e-06	8.29e-06	16.8118	53.1252	-1.65958	1.64e-06	8.31e-06	56.2535	74.5945	-0.407438	0.10283	0.207216	64.647	51.9738	0.312603	0.249993	0.405158	chrC05	37018067	37019061	+	762	PF01648:4'-phosphopantetheinyl transferase superfamily	ACPS	GSBRNA2T00106205001	AT3G11470.1	protein_coding	4'-phosphopantetheinyl transferase superfamily		4'-phosphopantetheinyl transferase superfamily; FUNCTIONS IN: holo-[acyl-carrier-protein] synthase activity, magnesium ion binding, transferase activity; INVOLVED IN: metabolic process, macromolecule biosynthetic process; CONTAINS InterPro DOMAIN/s: 4&apos;-phosphopantetheinyl transferase (InterPro:IPR008278); BEST Arabidopsis thaliana protein match is: 4'-phosphopantetheinyl transferase superfam…
BnaCnng31290D	0	18.4688	-6.67169	4.08e-07	1.86e-06	0	14.6256	-6.37969	2.36e-06	8.91e-06	0	9.11163	-5.75207	7.83e-05	0.0002454	25.469	19.4723	0.39219	0.351214	0.504596	22.7458	13.4506	0.76078	0.107817	0.215244	18.458	8.53521	1.1053	0.0606811	0.135954	chrCnn_random	29646618	29648169	-	894	PF01648:4'-phosphopantetheinyl transferase superfamily	ACPS	GSBRNA2T00020139001	AT3G11470.1	protein_coding	4'-phosphopantetheinyl transferase superfamily		4'-phosphopantetheinyl transferase superfamily; FUNCTIONS IN: holo-[acyl-carrier-protein] synthase activity, magnesium ion binding, transferase activity; INVOLVED IN: metabolic process, macromolecule biosynthetic process; CONTAINS InterPro DOMAIN/s: 4&apos;-phosphopantetheinyl transferase (InterPro:IPR008278); BEST Arabidopsis thaliana protein match is: 4'-phosphopantetheinyl transferase superfam…
BnaC02g03620D	3.92562	0	4.41386	0.20167	0.310046	3.33802	0	4.12606	0.0266009	0.0516577	3.84902	0	4.28156	0.0191112	0.038514	NA	NA	NA	NA	NA	NA	NA	NA	NA	NA	NA	NA	NA	NA	NA	chrC02	1724551	1726559	-	1110	PF04127:DNA / pantothenate metabolism flavoprotein	DFP	GSBRNA2T00088802001	AT1G12350.1	protein_coding	4-phospho-panto-thenoylcysteine synthetase	At1g12350 encodes phosphopantothenoylcysteine synthetase (phosphopantothenoylcysteine ligase). Its molecular function was shown to add cysteine forming (R)-4?-phospho-N-pantothenoylcysteine (PPC)	4-phospho-panto-thenoylcysteine synthetase (COAB); FUNCTIONS IN: phosphopantothenate--cysteine ligase activity, catalytic activity; INVOLVED IN: coenzyme A biosynthetic process; LOCATED IN: chloroplast; CONTAINS InterPro DOMAIN/s: DNA/pantothenate metabolism flavoprotein, C-terminal (InterPro:IPR007085); BEST Arabidopsis thaliana protein match is: DNA / pantothenate metabolism flavoprotein (TAIR:…
BnaA10g18120D	153.391	46.1555	1.73448	9.61e-15	8.23e-14	102.872	65.0313	0.665266	0.00571009	0.0129074	53.4476	25.0971	1.08613	0.00118169	0.00307324	47.286	48.6644	-0.0396362	0.889898	0.936904	60.5094	59.865	0.0241283	0.930683	0.961351	34.7279	23.5139	0.562211	0.127894	0.245255	chrA10	13222006	13222533	+	483	-	-	GSBRNA2T00135445001	AT5G16200.1	protein_coding	50S ribosomal protein-related		50S ribosomal protein-related; BEST Arabidopsis thaliana protein match is: unknown protein (TAIR:AT1G66890.1); Has 1807 Blast hits to 1807 proteins in 277 species: Archae - 0; Bacteria - 0; Metazoa - 736; Fungi - 347; Plants - 385; Viruses - 0; Other Eukaryotes - 339 (source: NCBI BLink).
BnaA03g55800D	98.3354	53.901	0.86585	0.000287918	0.000908483	103.288	146.066	-0.49858	0.00934316	0.0202094	93.7368	93.2681	0.00210561	0.992428	0.994484	2.16767	56.836	-4.70624	9.44e-14	8.99e-13	0.380468	134.351	-8.49216	1.4e-12	1.78e-11	1.02061	87.3908	-6.47389	2.15e-13	2.87e-12	chrA03_random	414201	414812	-	120	-	-	GSBRNA2T00028369001	AT5G08530.1	protein_coding	51 kDa subunit of complex I		51 kDa subunit of complex I (CI51); FUNCTIONS IN: 4 iron, 4 sulfur cluster binding, NAD or NADH binding, FMN binding, NADH dehydrogenase (ubiquinone) activity, oxidoreductase activity, acting on NADH or NADPH; INVOLVED IN: oxidation reduction, mitochondrial electron transport, NADH to ubiquinone; LOCATED IN: mitochondrion, mitochondrial respiratory chain complex I, respiratory chain complex I; EX…
BnaC02g01080D	9.84855	0	5.74045	5.93e-05	0.000207522	14.7743	0	6.27672	4.01e-06	1.48e-05	11.9536	0	5.93379	2.17e-05	7.34e-05	NA	NA	NA	NA	NA	NA	NA	NA	NA	NA	NA	NA	NA	NA	NA	chrC02	472218	472736	+	348	PF10589:NADH-ubiquinone oxidoreductase-F iron-sulfur binding region	-	GSBRNA2T00080779001	AT5G08530.1	protein_coding	51 kDa subunit of complex I		51 kDa subunit of complex I (CI51); FUNCTIONS IN: 4 iron, 4 sulfur cluster binding, NAD or NADH binding, FMN binding, NADH dehydrogenase (ubiquinone) activity, oxidoreductase activity, acting on NADH or NADPH; INVOLVED IN: oxidation reduction, mitochondrial electron transport, NADH to ubiquinone; LOCATED IN: mitochondrion, mitochondrial respiratory chain complex I, respiratory chain complex I; EX…
BnaC09g47460D	319.034	505.328	-0.663861	2.92e-09	1.64e-08	366.235	732.24	-1.00129	1.21e-18	1.29e-17	367.829	821.2	-1.15859	3.23e-24	4.82e-23	594.043	532.804	0.156844	0.0864248	0.172534	692.387	673.56	0.0374058	0.756063	0.854442	865.455	769.419	0.168741	0.174464	0.31035	chrC09	46789930	46792379	+	351	PF10589:NADH-ubiquinone oxidoreductase-F iron-sulfur binding region	-	GSBRNA2T00015999001	AT5G08530.1	protein_coding	51 kDa subunit of complex I		51 kDa subunit of complex I (CI51); FUNCTIONS IN: 4 iron, 4 sulfur cluster binding, NAD or NADH binding, FMN binding, NADH dehydrogenase (ubiquinone) activity, oxidoreductase activity, acting on NADH or NADPH; INVOLVED IN: oxidation reduction, mitochondrial electron transport, NADH to ubiquinone; LOCATED IN: mitochondrion, mitochondrial respiratory chain complex I, respiratory chain complex I; EX…
BnaA06g31700D	260.896	22.3675	3.54471	6.93e-51	2.31e-49	317.09	24.3418	3.69079	2.46e-57	1.19e-55	327.338	29.9487	3.44647	2.41e-55	1.19e-53	413.917	23.5875	4.13389	5.52e-84	3.76e-82	395.478	22.3682	4.12924	1.12e-72	2.02e-70	353.832	28.0589	3.6519	1.26e-58	1.72e-56	chrA06	21241634	21248481	-	4356	PF00752:XPG N-terminal domain|PF00867:XPG I-region	XPG_I	GSBRNA2T00144601001	AT3G28030.1	protein_coding	5'-3' exonuclease family protein	Required for repair of pyrimidine-pyrimidinone (6-4) dimers.	ULTRAVIOLET HYPERSENSITIVE 3 (UVH3); FUNCTIONS IN: protein binding, nuclease activity; INVOLVED IN: DNA repair, response to UV-B, response to heat, non-photoreactive DNA repair; LOCATED IN: nucleus; EXPRESSED IN: stem, leaf whorl, seed; EXPRESSED DURING: E expanded cotyledon stage; CONTAINS InterPro DOMAIN/s: XPG conserved site (InterPro:IPR019974), Xeroderma pigmentosum group G protein (InterPro…
BnaC06g08260D	66.9008	62.7463	0.0925555	0.705324	0.795116	72.8535	49.3449	0.568965	0.0355142	0.0667502	52.7526	23.84	1.15492	0.00186576	0.00468419	65.1231	66.1639	-0.02288	0.92356	0.956898	48.961	45.423	0.112612	0.708389	0.822024	40.802	22.3393	0.870474	0.0205166	0.0550621	chrC06	9136206	9137874	-	1062	PF01367:5'-3' exonuclease, C-terminal SAM fold|PF02739:5'-3' exonuclease, N-terminal resolvase-like domain	-	GSBRNA2T00115575001	AT1G34380.2	protein_coding	5'-3' exonuclease family protein		5'-3' exonuclease family protein; FUNCTIONS IN: 5'-3' exonuclease activity, DNA binding, catalytic activity; INVOLVED IN: biological_process unknown; LOCATED IN: chloroplast; EXPRESSED IN: 21 plant structures; EXPRESSED DURING: 13 growth stages; CONTAINS InterPro DOMAIN/s: 5&apos;-3&apos; exonuclease, SAM-fold domain (InterPro:IPR020047), 5&apos;-3&apos; exonuclease, C-terminal subdomain (InterPr…
BnaA02g17350D	450.078	138.182	1.70392	1.23e-38	2.9e-37	402.099	159.089	1.3368	5.49e-21	6.77e-20	363.181	138.08	1.39238	3.17e-15	2.68e-14	482.433	145.702	1.72762	8.64e-46	2.89e-44	278.12	146.318	0.927475	5.74e-09	4.97e-08	262.842	129.361	1.01815	4.69e-08	3.54e-07	chrA02	10507153	10512759	+	3117	PF03159:XRN 5'-3' exonuclease N-terminus	-	GSBRNA2T00067189001	AT1G75660.1	protein_coding	5'-3' exoribonuclease 3	Encodes a protein with similarity to yeast 5'-3'exonucleases and can functionally complement the yeast mutations. In Arabidopsis XRN3 acts as a suppressor of posttranscriptional gene silencing. Mutants accumulate excised miRNA products suggesting that XRN3 is involved in degradation of these products.	5'-3' exoribonuclease 3 (XRN3); CONTAINS InterPro DOMAIN/s: 5'-3' exoribonuclease 2 (InterPro:IPR017151), Zinc finger, CCHC-type (InterPro:IPR001878), Putative 5-3 exonuclease (InterPro:IPR004859); BEST Arabidopsis thaliana protein match is: exoribonuclease 2 (TAIR:AT5G42540.1); Has 4264 Blast hits to 3505 proteins in 442 species: Archae - 2; Bacteria - 295; Metazoa - 1361; Fungi - 725; Plants - …
BnaC02g23590D	207.183	351.985	-0.764544	1.4e-09	8.11e-09	191.398	365.881	-0.933561	8.3e-12	5.34e-11	218.795	354.939	-0.697962	1.15e-06	4.53e-06	225.867	371.132	-0.717392	1.25e-09	8.68e-09	185.342	336.527	-0.861653	1.22e-09	1.13e-08	155.104	332.567	-1.10371	1.07e-11	1.21e-10	chrC02	20526849	20532548	-	3093	PF03159:XRN 5'-3' exonuclease N-terminus	-	GSBRNA2T00077892001	AT1G75660.1	protein_coding	5'-3' exoribonuclease 3	Encodes a protein with similarity to yeast 5'-3'exonucleases and can functionally complement the yeast mutations. In Arabidopsis XRN3 acts as a suppressor of posttranscriptional gene silencing. Mutants accumulate excised miRNA products suggesting that XRN3 is involved in degradation of these products.	5'-3' exoribonuclease 3 (XRN3); CONTAINS InterPro DOMAIN/s: 5'-3' exoribonuclease 2 (InterPro:IPR017151), Zinc finger, CCHC-type (InterPro:IPR001878), Putative 5-3 exonuclease (InterPro:IPR004859); BEST Arabidopsis thaliana protein match is: exoribonuclease 2 (TAIR:AT5G42540.1); Has 4264 Blast hits to 3505 proteins in 442 species: Archae - 2; Bacteria - 295; Metazoa - 1361; Fungi - 725; Plants - …
BnaC02g25530D	157.688	78.7634	1.00168	5.23e-07	2.36e-06	115.952	123.907	-0.0956465	0.614096	0.702649	152.499	123.908	0.298985	0.12594	0.198517	114.439	83.0531	0.462175	0.0235997	0.0577239	134.941	113.984	0.245512	0.194014	0.335849	106.04	116.098	-0.128671	0.520815	0.672981	chrC02	22847319	22850573	+	261	-	-	GSBRNA2T00018684001	AT1G75660.1	protein_coding	5'-3' exoribonuclease 3	Encodes a protein with similarity to yeast 5'-3'exonucleases and can functionally complement the yeast mutations. In Arabidopsis XRN3 acts as a suppressor of posttranscriptional gene silencing. Mutants accumulate excised miRNA products suggesting that XRN3 is involved in degradation of these products.	5'-3' exoribonuclease 3 (XRN3); CONTAINS InterPro DOMAIN/s: 5'-3' exoribonuclease 2 (InterPro:IPR017151), Zinc finger, CCHC-type (InterPro:IPR001878), Putative 5-3 exonuclease (InterPro:IPR004859); BEST Arabidopsis thaliana protein match is: exoribonuclease 2 (TAIR:AT5G42540.1); Has 4264 Blast hits to 3505 proteins in 442 species: Archae - 2; Bacteria - 295; Metazoa - 1361; Fungi - 725; Plants - …
BnaC08g03500D	71.1284	57.6105	0.303204	0.228327	0.342526	84.1573	61.8031	0.446592	0.0624483	0.10874	56.3075	40.346	0.489093	0.132739	0.207315	99.7499	60.7495	0.713976	0.0016566	0.0054043	51.5674	56.8539	-0.137473	0.615993	0.752816	76.4231	37.8035	1.02693	0.000943691	0.00359042	chrC08	3253976	3255642	+	321	-	-	GSBRNA2T00128037001	AT1G75660.1	protein_coding	5'-3' exoribonuclease 3	Encodes a protein with similarity to yeast 5'-3'exonucleases and can functionally complement the yeast mutations. In Arabidopsis XRN3 acts as a suppressor of posttranscriptional gene silencing. Mutants accumulate excised miRNA products suggesting that XRN3 is involved in degradation of these products.	5'-3' exoribonuclease 3 (XRN3); CONTAINS InterPro DOMAIN/s: 5'-3' exoribonuclease 2 (InterPro:IPR017151), Zinc finger, CCHC-type (InterPro:IPR001878), Putative 5-3 exonuclease (InterPro:IPR004859); BEST Arabidopsis thaliana protein match is: exoribonuclease 2 (TAIR:AT5G42540.1); Has 4264 Blast hits to 3505 proteins in 442 species: Archae - 2; Bacteria - 295; Metazoa - 1361; Fungi - 725; Plants - …
BnaC09g09280D	134.366	88.725	0.598786	0.00251481	0.00677237	158.21	123.985	0.352468	0.0582893	0.102685	111.731	109.914	0.0259908	0.901129	0.930573	0.935196	93.5588	-6.64573	2.2e-14	2.18e-13	0.750468	114.081	-7.36391	2.23e-12	2.77e-11	0.31331	102.984	-8.1896	1.13e-11	1.27e-10	chrC09	6012579	6014070	-	420	-	-	GSBRNA2T00035741001	AT1G75660.1	protein_coding	5'-3' exoribonuclease 3	Encodes a protein with similarity to yeast 5'-3'exonucleases and can functionally complement the yeast mutations. In Arabidopsis XRN3 acts as a suppressor of posttranscriptional gene silencing. Mutants accumulate excised miRNA products suggesting that XRN3 is involved in degradation of these products.	5'-3' exoribonuclease 3 (XRN3); CONTAINS InterPro DOMAIN/s: 5'-3' exoribonuclease 2 (InterPro:IPR017151), Zinc finger, CCHC-type (InterPro:IPR001878), Putative 5-3 exonuclease (InterPro:IPR004859); BEST Arabidopsis thaliana protein match is: exoribonuclease 2 (TAIR:AT5G42540.1); Has 4264 Blast hits to 3505 proteins in 442 species: Archae - 2; Bacteria - 295; Metazoa - 1361; Fungi - 725; Plants - …
BnaA03g59800D	1573.71	4035.91	-1.35876	4.19e-79	2.52e-77	810.199	1571.26	-0.954673	1.32e-19	1.5e-18	1380.73	1742.19	-0.335411	0.00722964	0.0161116	9730.64	4255.17	1.19333	3.18e-113	3.32e-111	1098.35	1444.74	-0.396981	0.000453975	0.00189021	2566.8	1632.35	0.652082	7.07e-11	7.39e-10	chrA03_random	3878220	3880585	-	1449	PF00085:Thioredoxin|PF01507:Phosphoadenosine phosphosulfate reductase family	-	GSBRNA2T00028621001	AT1G62180.1	protein_coding	5'adenylylphosphosulfate reductase 2	encodes a adenosine 5'-phosphosulfate reductase, involved in sulfate assimilation. Is a major effect locus for natural variation of shoot sulfate content in Arabidopsis.	5'adenylylphosphosulfate reductase 2 (APR2); FUNCTIONS IN: adenylyl-sulfate reductase activity, phosphoadenylyl-sulfate reductase (thioredoxin) activity; INVOLVED IN: sulfate assimilation, phosphoadenylyl sulfate reduction by phosphoadenylyl-sulfate reductase (thioredoxin), sulfate assimilation; LOCATED IN: chloroplast stroma, chloroplast; EXPRESSED IN: 23 plant structures; EXPRESSED DURING: 13 g…
BnaC04g19270D	1211.35	4093.69	-1.75687	1.12e-126	1.44e-124	804.168	1884.68	-1.22673	2.75e-33	6.02e-32	1742.05	2081.84	-0.25713	0.0271248	0.0524838	8833.78	4316.12	1.03326	1.9e-82	1.26e-80	1481.72	1733.09	-0.227308	0.0350591	0.0870854	3736.47	1950.59	0.937079	3.28e-21	8.37e-20	chrC04	19719828	19722520	+	1446	PF01507:Phosphoadenosine phosphosulfate reductase family|PF00085:Thioredoxin	-	GSBRNA2T00124039001	AT1G62180.1	protein_coding	5'adenylylphosphosulfate reductase 2	encodes a adenosine 5'-phosphosulfate reductase, involved in sulfate assimilation. Is a major effect locus for natural variation of shoot sulfate content in Arabidopsis.	5'adenylylphosphosulfate reductase 2 (APR2); FUNCTIONS IN: adenylyl-sulfate reductase activity, phosphoadenylyl-sulfate reductase (thioredoxin) activity; INVOLVED IN: sulfate assimilation, phosphoadenylyl sulfate reduction by phosphoadenylyl-sulfate reductase (thioredoxin), sulfate assimilation; LOCATED IN: chloroplast stroma, chloroplast; EXPRESSED IN: 23 plant structures; EXPRESSED DURING: 13 g…
BnaA02g05310D	378.464	419.871	-0.150406	0.267484	0.388677	693.294	887.23	-0.356434	0.000611742	0.00165949	614.633	765.05	-0.315272	0.0245799	0.0481123	66.2339	442.71	-2.74397	1.88e-68	1.01e-66	448.705	816.229	-0.866011	3e-11	3.32e-10	398.04	716.798	-0.846547	1.37e-07	9.67e-07	chrA02	2417157	2419486	+	840	PF16561:Glycogen recognition site of AMP-activated protein kinase|PF04739:5'-AMP-activated protein kinase beta subunit, interaction domain	-	GSBRNA2T00001323001	AT5G21170.1	protein_coding	5'-AMP-activated protein kinase beta-2 subunit protein	Encodes AKINbeta1, a subunit of the SnRK1 kinase (Sucrose non-fermenting-1-related protein kinase). Involved in regulation of nitrogen and sugar metabolism.	AKINBETA1; FUNCTIONS IN: AMP-activated protein kinase activity; INVOLVED IN: N-terminal protein myristoylation, cellular response to nitrogen levels; LOCATED IN: chloroplast; EXPRESSED IN: 25 plant structures; EXPRESSED DURING: 15 growth stages; CONTAINS InterPro DOMAIN/s: 5-AMP-activated protein kinase, beta subunit, interaction domain (InterPro:IPR006828); BEST Arabidopsis thaliana protein matc…
BnaA07g13580D	23.9205	51.5297	-1.10573	0.0014629	0.00410912	38.848	82.3192	-1.07699	5.48e-05	0.000173651	29.9721	67.7201	-1.1752	0.000100336	0.000309004	11.8722	54.3382	-2.19583	1.52e-08	9.53e-08	23.3862	75.7254	-1.69226	5.98e-08	4.58e-07	12.1943	63.4542	-2.38372	2.08e-10	2.06e-09	chrA07	11988167	11989785	-	348	PF04739:5'-AMP-activated protein kinase beta subunit, interaction domain	-	GSBRNA2T00118704001	AT2G28060.1	protein_coding	5'-AMP-activated protein kinase beta-2 subunit protein		5'-AMP-activated protein kinase beta-2 subunit protein; CONTAINS InterPro DOMAIN/s: 5-AMP-activated protein kinase, beta subunit, interaction domain (InterPro:IPR006828); BEST Arabidopsis thaliana protein match is: 5'-AMP-activated protein kinase beta-2 subunit protein (TAIR:AT5G21170.2); Has 379 Blast hits to 379 proteins in 106 species: Archae - 0; Bacteria - 0; Metazoa - 199; Fungi - 21; Plant…
BnaA10g14420D	91.4554	150.012	-0.714128	0.000537528	0.0016276	205.317	321.109	-0.64693	0.000247039	0.000711634	125.487	227.916	-0.86016	9.88e-07	3.93e-06	59.4653	158.174	-1.41147	6.62e-13	5.92e-12	178.515	295.552	-0.731126	0.000188126	0.000846336	107.34	213.535	-0.987919	4.89e-07	3.23e-06	chrA10	11464330	11466701	-	969	PF04739:5'-AMP-activated protein kinase beta subunit, interaction domain|PF16561:Glycogen recognition site of AMP-activated protein kinase	-	GSBRNA2T00154165001	AT5G21170.2	protein_coding	5'-AMP-activated protein kinase beta-2 subunit protein	Encodes AKINbeta1, a subunit of the SnRK1 kinase (Sucrose non-fermenting-1-related protein kinase). Involved in regulation of nitrogen and sugar metabolism.	AKINBETA1; FUNCTIONS IN: AMP-activated protein kinase activity; INVOLVED IN: N-terminal protein myristoylation, cellular response to nitrogen levels; LOCATED IN: chloroplast; EXPRESSED IN: 25 plant structures; EXPRESSED DURING: 15 growth stages; CONTAINS InterPro DOMAIN/s: 5-AMP-activated protein kinase, beta subunit, interaction domain (InterPro:IPR006828); BEST Arabidopsis thaliana protein matc…
BnaC01g22800D	98.3992	0	9.06136	5.86e-14	4.77e-13	97.4227	0	9.00728	8.27e-14	6.25e-13	62.908	0	8.32635	1.04e-11	6.74e-11	101.872	0	9.03585	5.85e-14	5.65e-13	40.0255	0	7.84559	2.69e-10	2.7e-09	59.1355	0	8.32913	1.08e-11	1.22e-10	chrC01	16326368	16327784	-	537	-	-	GSBRNA2T00075345001	AT4G16360.3	protein_coding	5'-AMP-activated protein kinase beta-2 subunit protein		5'-AMP-activated protein kinase beta-2 subunit protein; FUNCTIONS IN: AMP-activated protein kinase activity; LOCATED IN: chloroplast; EXPRESSED IN: 22 plant structures; EXPRESSED DURING: 13 growth stages; CONTAINS InterPro DOMAIN/s: 5-AMP-activated protein kinase, beta subunit, interaction domain (InterPro:IPR006828); BEST Arabidopsis thaliana protein match is: 5'-AMP-activated protein kinase bet…
BnaC02g45830D	0	13.9813	-6.2726	3.69e-06	1.51e-05	0	19.0243	-6.75939	2.84e-07	1.19e-06	0	13.2587	-6.29452	4.73e-06	1.74e-05	20.2267	14.7386	0.455544	0.342691	0.495389	11.6106	17.4828	-0.573379	0.303033	0.464972	7.2453	12.4205	-0.785989	0.227291	0.377607	chrC02_random	1626793	1627488	+	417	-	-	GSBRNA2T00003841001	AT4G16360.3	protein_coding	5'-AMP-activated protein kinase beta-2 subunit protein		5'-AMP-activated protein kinase beta-2 subunit protein; FUNCTIONS IN: AMP-activated protein kinase activity; LOCATED IN: chloroplast; EXPRESSED IN: 22 plant structures; EXPRESSED DURING: 13 growth stages; CONTAINS InterPro DOMAIN/s: 5-AMP-activated protein kinase, beta subunit, interaction domain (InterPro:IPR006828); BEST Arabidopsis thaliana protein match is: 5'-AMP-activated protein kinase bet…
BnaC04g16290D	0.984058	34.918	-5.15066	3.05e-08	1.56e-07	1.56589	52.5721	-5.05941	8.81e-12	5.65e-11	3.37892	61.4646	-4.19006	5.26e-14	4.1e-13	0.597814	36.8191	-5.89007	8.1e-08	4.71e-07	4.66518	48.3431	-3.41628	2.75e-10	2.76e-09	3.8986	57.5897	-3.87509	2.27e-13	3.03e-12	chrC04	14279325	14279992	+	348	PF04739:5'-AMP-activated protein kinase beta subunit, interaction domain	-	GSBRNA2T00148208001	AT2G28060.1	protein_coding	5'-AMP-activated protein kinase beta-2 subunit protein		5'-AMP-activated protein kinase beta-2 subunit protein; CONTAINS InterPro DOMAIN/s: 5-AMP-activated protein kinase, beta subunit, interaction domain (InterPro:IPR006828); BEST Arabidopsis thaliana protein match is: 5'-AMP-activated protein kinase beta-2 subunit protein (TAIR:AT5G21170.2); Has 379 Blast hits to 379 proteins in 106 species: Archae - 0; Bacteria - 0; Metazoa - 199; Fungi - 21; Plant…
BnaA04g09630D	28.1907	25.6926	0.134018	0.72012	0.806624	42.9965	16.5426	1.37593	0.00133767	0.00341559	11.4396	4.85778	1.21909	0.115378	0.184518	24.5804	27.0923	-0.139769	0.712033	0.815114	16.0433	15.185	0.0929471	0.870327	0.926499	18.8333	4.55268	2.03574	0.00184809	0.00660138	chrA04	8622649	8624659	-	987	PF16561:Glycogen recognition site of AMP-activated protein kinase	-	GSBRNA2T00114281001	AT5G39790.1	protein_coding	5'-AMP-activated protein kinase-related	Encodes a chloroplast localized protein with starch binding activity that may be involved in carbohydrate metabolism.	5'-AMP-activated protein kinase-related; BEST Arabidopsis thaliana protein match is: 5'-AMP-activated protein kinase-related (TAIR:AT1G27070.1); Has 35333 Blast hits to 34131 proteins in 2444 species: Archae - 798; Bacteria - 22429; Metazoa - 974; Fungi - 991; Plants - 531; Viruses - 0; Other Eukaryotes - 9610 (source: NCBI BLink).
BnaA09g29500D	68.509	51.5672	0.411711	0.131684	0.220002	58.7663	58.1809	0.0140219	0.958767	0.971512	70.4915	47.3751	0.566285	0.057121	0.100952	300.634	54.3639	2.4705	5.44e-42	1.65e-40	165.663	53.488	1.62575	3.06e-14	4.49e-13	137.924	44.3864	1.62168	1.7e-10	1.7e-09	chrA09	22097114	22099433	-	1524	PF16561:Glycogen recognition site of AMP-activated protein kinase	-	GSBRNA2T00090672001	AT1G27070.1	protein_coding	5'-AMP-activated protein kinase-related		5'-AMP-activated protein kinase-related; BEST Arabidopsis thaliana protein match is: 5'-AMP-activated protein kinase-related (TAIR:AT5G03420.1); Has 814 Blast hits to 789 proteins in 227 species: Archae - 3; Bacteria - 97; Metazoa - 231; Fungi - 191; Plants - 199; Viruses - 0; Other Eukaryotes - 93 (source: NCBI BLink).
BnaC04g31810D	15.0891	19.123	-0.33955	0.489767	0.613473	19.8361	5.46684	1.85324	0.00256685	0.00622503	6.52008	3.38298	0.931104	0.31639	0.420353	19.5438	20.1643	-0.0401988	0.927643	0.958718	6.29314	5.03338	0.339558	0.692486	0.810254	5.34758	3.16916	0.721835	0.47346	0.631423	chrC04	33631510	33633529	-	933	PF16561:Glycogen recognition site of AMP-activated protein kinase	-	GSBRNA2T00044921001	AT5G39790.1	protein_coding	5'-AMP-activated protein kinase-related	Encodes a chloroplast localized protein with starch binding activity that may be involved in carbohydrate metabolism.	5'-AMP-activated protein kinase-related; BEST Arabidopsis thaliana protein match is: 5'-AMP-activated protein kinase-related (TAIR:AT1G27070.1); Has 35333 Blast hits to 34131 proteins in 2444 species: Archae - 798; Bacteria - 22429; Metazoa - 974; Fungi - 991; Plants - 531; Viruses - 0; Other Eukaryotes - 9610 (source: NCBI BLink).
BnaA02g01390D	174.461	180.325	-0.0473805	0.757318	0.835595	197.852	139.411	0.499766	0.00458602	0.0105748	116.451	96.7094	0.274786	0.193021	0.283157	351.747	190.14	0.888259	8.42e-13	7.47e-12	161.279	128.201	0.328948	0.0657899	0.145658	199.601	90.6151	1.14602	2.99e-09	2.61e-08	chrA02	633099	634551	-	837	PF01812:5-formyltetrahydrofolate cyclo-ligase family	-	GSBRNA2T00143411001	AT5G13050.1	protein_coding	5-formyltetrahydrofolate cycloligase	5-Formyltetrahydrofolate cycloligase (5-CHO-THF cycloligase - AT5G13050.1) regulates/influences under photorespiratory conditions the activity of another gene product, i.e. serine hydroxymethyltransferase (SHMT) due to accumulating amounts of 5-Formyltetrahydrofolate	5-formyltetrahydrofolate cycloligase (5-FCL); CONTAINS InterPro DOMAIN/s: 5-formyltetrahydrofolate cyclo-ligase (InterPro:IPR002698); Has 30201 Blast hits to 17322 proteins in 780 species: Archae - 12; Bacteria - 1396; Metazoa - 17338; Fungi - 3422; Plants - 5037; Viruses - 0; Other Eukaryotes - 2996 (source: NCBI BLink).
BnaA03g18020D	15.4029	42.4267	-1.46094	0.000134151	0.000446014	22.0556	64.1215	-1.52777	5.35e-06	1.94e-05	12.1051	65.6239	-2.42681	8.64e-11	5.17e-10	64.727	44.7306	0.532192	0.0597742	0.127405	84.8938	58.9797	0.527909	0.0345396	0.0860364	65.8762	61.4851	0.09873	0.720134	0.827985	chrA03	8480853	8482910	-	1053	PF05822:Pyrimidine 5'-nucleotidase (UMPH-1)	-	GSBRNA2T00124825001	AT2G38680.1	protein_coding	5'-nucleotidases;magnesium ion binding		5'-nucleotidases;magnesium ion binding; FUNCTIONS IN: magnesium ion binding, 5'-nucleotidase activity; INVOLVED IN: biological_process unknown; LOCATED IN: cytoplasm; EXPRESSED IN: 24 plant structures; EXPRESSED DURING: 15 growth stages; CONTAINS InterPro DOMAIN/s: HAD-superfamily hydrolase, subfamily IE (InterPro:IPR006434); Has 332 Blast hits to 332 proteins in 84 species: Archae - 4; Bacteria …
BnaC03g21540D	151.081	128.354	0.23499	0.178453	0.281505	161.373	81.2702	0.993739	6.13e-07	2.47e-06	116.223	54.1184	1.09551	4.84e-06	1.78e-05	128.086	135.338	-0.0801658	0.640162	0.760306	83.5485	74.7511	0.167713	0.486411	0.643717	73.8126	50.7095	0.534547	0.0489268	0.11397	chrC03	11662594	11664687	-	1098	PF05822:Pyrimidine 5'-nucleotidase (UMPH-1)	-	GSBRNA2T00079112001	AT2G38680.1	protein_coding	5'-nucleotidases;magnesium ion binding		5'-nucleotidases;magnesium ion binding; FUNCTIONS IN: magnesium ion binding, 5'-nucleotidase activity; INVOLVED IN: biological_process unknown; LOCATED IN: cytoplasm; EXPRESSED IN: 24 plant structures; EXPRESSED DURING: 15 growth stages; CONTAINS InterPro DOMAIN/s: HAD-superfamily hydrolase, subfamily IE (InterPro:IPR006434); Has 332 Blast hits to 332 proteins in 84 species: Archae - 4; Bacteria …
BnaA10g20680D	NA	NA	NA	NA	NA	6.37736	61.9164	-3.24256	2.74e-12	1.84e-11	4.99178	104.414	-4.40913	0.000118304	0.000360593	NA	NA	NA	NA	NA	40.8787	56.9285	-0.47059	0.134179	0.254493	73.4307	97.8347	-0.416667	0.112722	0.222771	chrA10	14388758	14391298	-	1635	PF08244:Glycosyl hydrolases family 32 C terminal|PF00251:Glycosyl hydrolases family 32 N-terminal domain	-	GSBRNA2T00135752001	AT5G11920.1	protein_coding	6-&1-fructan exohydrolase	Encodes a protein with fructan exohydrolase (FEH) activity acting on both inulin and levan-type fructans (1- and 6-FEH). The enzyme does not have invertase activity.	6-&1-fructan exohydrolase (cwINV6); FUNCTIONS IN: inulinase activity, hydrolase activity, hydrolyzing O-glycosyl compounds, levanase activity; INVOLVED IN: carbohydrate metabolic process; EXPRESSED IN: 10 plant structures; EXPRESSED DURING: 8 growth stages; CONTAINS InterPro DOMAIN/s: Glycoside hydrolase, family 32 (InterPro:IPR001362), Glycoside hydrolase, family 32, active site (InterPro:IPR018…
BnaC09g44700D	NA	NA	NA	NA	NA	0.563973	8.26789	-3.74263	0.00520823	0.0118731	1.0333	8.79119	-3.19205	0.00814571	0.0179357	NA	NA	NA	NA	NA	4.12886	7.61204	-0.87793	0.287612	0.447202	18.4805	8.23811	1.18143	0.0620286	0.138433	chrC09	45401699	45404209	-	1638	PF08244:Glycosyl hydrolases family 32 C terminal|PF00251:Glycosyl hydrolases family 32 N-terminal domain	-	GSBRNA2T00104145001	AT5G11920.1	protein_coding	6-&1-fructan exohydrolase	Encodes a protein with fructan exohydrolase (FEH) activity acting on both inulin and levan-type fructans (1- and 6-FEH). The enzyme does not have invertase activity.	6-&1-fructan exohydrolase (cwINV6); FUNCTIONS IN: inulinase activity, hydrolase activity, hydrolyzing O-glycosyl compounds, levanase activity; INVOLVED IN: carbohydrate metabolic process; EXPRESSED IN: 10 plant structures; EXPRESSED DURING: 8 growth stages; CONTAINS InterPro DOMAIN/s: Glycoside hydrolase, family 32 (InterPro:IPR001362), Glycoside hydrolase, family 32, active site (InterPro:IPR018…
BnaA03g20600D	16.7372	0	6.50561	9.92e-07	4.34e-06	5.33062	0	4.81792	0.00335105	0.00795275	1.9059	0	3.26865	0.134673	0.209826	9.45387	0	5.60236	0.000101827	0.000410213	2.23698	0	3.70533	0.0751611	0.16227	1.60689	0	3.1308	0.225223	0.375084	chrA03	9779213	9780747	+	660	PF00885:6,7-dimethyl-8-ribityllumazine synthase	-	GSBRNA2T00139024001	AT2G44050.1	protein_coding	6,7-dimethyl-8-ribityllumazine synthase / DMRL synthase / lumazine synthase / riboflavin synthase	6,7-dimethyl-8-ribityllumazine synthase / DMRL synthase / lumazine synthase / riboflavin synthase [Arabidopsis thaliana]. Acts in the jasmonic acid signaling pathway.	COI1 SUPPRESSOR1 (COS1); FUNCTIONS IN: 6,7-dimethyl-8-ribityllumazine synthase activity; INVOLVED IN: riboflavin biosynthetic process, jasmonic acid mediated signaling pathway; LOCATED IN: chloroplast stroma, chloroplast; EXPRESSED IN: 23 plant structures; EXPRESSED DURING: 13 growth stages; CONTAINS InterPro DOMAIN/s: 6,7-dimethyl-8-ribityllumazine synthase (InterPro:IPR002180), 6,7-dimethyl-8-r…
BnaA04g25520D	223.625	102.082	1.13127	2.16e-10	1.34e-09	272.89	137.913	0.985731	2.32e-10	1.31e-09	244.105	159.134	0.619506	0.000137995	0.000416353	12.8139	107.653	-3.07392	3.48e-21	5.16e-20	11.4941	126.851	-3.47405	2.19e-25	7.23e-24	19.3529	149.105	-2.94476	8.45e-26	2.92e-24	chrA04	18319907	18321621	+	675	PF00885:6,7-dimethyl-8-ribityllumazine synthase	-	GSBRNA2T00045155001	AT2G44050.1	protein_coding	6,7-dimethyl-8-ribityllumazine synthase / DMRL synthase / lumazine synthase / riboflavin synthase	6,7-dimethyl-8-ribityllumazine synthase / DMRL synthase / lumazine synthase / riboflavin synthase [Arabidopsis thaliana]. Acts in the jasmonic acid signaling pathway.	COI1 SUPPRESSOR1 (COS1); FUNCTIONS IN: 6,7-dimethyl-8-ribityllumazine synthase activity; INVOLVED IN: riboflavin biosynthetic process, jasmonic acid mediated signaling pathway; LOCATED IN: chloroplast stroma, chloroplast; EXPRESSED IN: 23 plant structures; EXPRESSED DURING: 13 growth stages; CONTAINS InterPro DOMAIN/s: 6,7-dimethyl-8-ribityllumazine synthase (InterPro:IPR002180), 6,7-dimethyl-8-r…
BnaC03g24640D	124.936	172.489	-0.464674	0.0102313	0.0241441	125.377	116.838	0.105231	0.595634	0.686826	128.314	95.3118	0.43081	0.0332826	0.062919	367.588	181.87	1.01632	7.01e-16	7.69e-15	243.287	107.468	1.18057	1.8e-11	2.04e-10	198.546	89.3085	1.15327	1.36e-09	1.24e-08	chrC03	13837818	13839584	+	675	PF00885:6,7-dimethyl-8-ribityllumazine synthase	-	GSBRNA2T00101444001	AT2G44050.1	protein_coding	6,7-dimethyl-8-ribityllumazine synthase / DMRL synthase / lumazine synthase / riboflavin synthase	6,7-dimethyl-8-ribityllumazine synthase / DMRL synthase / lumazine synthase / riboflavin synthase [Arabidopsis thaliana]. Acts in the jasmonic acid signaling pathway.	COI1 SUPPRESSOR1 (COS1); FUNCTIONS IN: 6,7-dimethyl-8-ribityllumazine synthase activity; INVOLVED IN: riboflavin biosynthetic process, jasmonic acid mediated signaling pathway; LOCATED IN: chloroplast stroma, chloroplast; EXPRESSED IN: 23 plant structures; EXPRESSED DURING: 13 growth stages; CONTAINS InterPro DOMAIN/s: 6,7-dimethyl-8-ribityllumazine synthase (InterPro:IPR002180), 6,7-dimethyl-8-r…
BnaA02g08230D	455.181	167.769	1.43969	8.02e-29	1.39e-27	267.511	99.4768	1.42315	2.03e-16	1.85e-15	292.815	99.5164	1.5484	2.1e-17	2.06e-16	683.103	176.903	1.94872	5.9e-72	3.33e-70	363.834	91.4914	1.99169	4.75e-33	2.32e-31	275.847	93.2396	1.559	2.35e-16	4.12e-15	chrA02	3905896	3906765	+	363	PF00428:60s Acidic ribosomal protein	-	GSBRNA2T00088545001	AT5G57290.1	protein_coding	60S acidic ribosomal protein family		60S acidic ribosomal protein family; FUNCTIONS IN: structural constituent of ribosome; INVOLVED IN: translational elongation; LOCATED IN: cytosolic ribosome, ribosome, nucleus; EXPRESSED IN: 25 plant structures; EXPRESSED DURING: 13 growth stages; CONTAINS InterPro DOMAIN/s: Ribosomal protein 60S (InterPro:IPR001813); BEST Arabidopsis thaliana protein match is: 60S acidic ribosomal protein family…
BnaA09g51520D	1160.75	443.616	1.38697	1.03e-36	2.3e-35	1136.37	502.436	1.1783	8.13e-26	1.28e-24	1146.52	500.729	1.1946	5.93e-31	1.23e-29	311.208	467.712	-0.589088	3.52e-06	1.72e-05	269.891	462.132	-0.778456	5.18e-07	3.5e-06	283.147	469.171	-0.729346	1.89e-08	1.5e-07	chrA09	33823931	33825100	-	342	PF00428:60s Acidic ribosomal protein	-	GSBRNA2T00052411001	AT4G00810.2	protein_coding	60S acidic ribosomal protein family		60S acidic ribosomal protein family; FUNCTIONS IN: structural constituent of ribosome; INVOLVED IN: translational elongation; LOCATED IN: cytosol, cytosolic ribosome, ribosome, nucleus; EXPRESSED IN: 24 plant structures; EXPRESSED DURING: 15 growth stages; CONTAINS InterPro DOMAIN/s: Ribosomal protein 60S (InterPro:IPR001813); BEST Arabidopsis thaliana protein match is: 60S acidic ribosomal prote…
BnaA09g52020D	421.592	404.591	0.0593048	0.603264	0.713073	416.564	469.266	-0.169718	0.15376	0.233741	466.153	521.226	-0.161586	0.152051	0.232194	178.273	426.603	-1.25823	2.44e-26	4.54e-25	236.135	431.77	-0.869267	1.64e-10	1.68e-09	210.326	488.366	-1.21615	8.08e-19	1.73e-17	chrA09_random	203424	204494	-	342	PF00428:60s Acidic ribosomal protein	-	GSBRNA2T00004066001	AT4G00810.2	protein_coding	60S acidic ribosomal protein family		60S acidic ribosomal protein family; FUNCTIONS IN: structural constituent of ribosome; INVOLVED IN: translational elongation; LOCATED IN: cytosol, cytosolic ribosome, ribosome, nucleus; EXPRESSED IN: 24 plant structures; EXPRESSED DURING: 15 growth stages; CONTAINS InterPro DOMAIN/s: Ribosomal protein 60S (InterPro:IPR001813); BEST Arabidopsis thaliana protein match is: 60S acidic ribosomal prote…
BnaC02g11640D	577.169	406.659	0.50503	5.42e-07	2.44e-06	389.674	408.221	-0.0657968	0.588948	0.68151	548.095	452.32	0.274507	0.0452087	0.0824185	0	428.777	-11.2841	1.58e-21	2.38e-20	0.37	375.464	-9.97439	4.55e-17	8.44e-16	0	423.828	-11.1936	5.33e-21	1.34e-19	chrC02	6926855	6927744	+	363	PF00428:60s Acidic ribosomal protein	-	GSBRNA2T00074484001	AT5G57290.1	protein_coding	60S acidic ribosomal protein family		60S acidic ribosomal protein family; FUNCTIONS IN: structural constituent of ribosome; INVOLVED IN: translational elongation; LOCATED IN: cytosolic ribosome, ribosome, nucleus; EXPRESSED IN: 25 plant structures; EXPRESSED DURING: 13 growth stages; CONTAINS InterPro DOMAIN/s: Ribosomal protein 60S (InterPro:IPR001813); BEST Arabidopsis thaliana protein match is: 60S acidic ribosomal protein family…
BnaC05g00800D	125.283	207.561	-0.728914	8.03e-05	0.000275731	88.8138	194.583	-1.12852	1.77e-09	9.27e-09	79.4195	260.781	-1.72055	8.13e-21	9.94e-20	242.884	218.837	0.149752	0.283224	0.430467	222.268	178.972	0.311818	0.0476575	0.112305	168.514	244.343	-0.534821	0.000697925	0.00272538	chrC05	411402	413300	+	489	PF00428:60s Acidic ribosomal protein	-	GSBRNA2T00085387001	AT5G47700.2	protein_coding	60S acidic ribosomal protein family		60S acidic ribosomal protein family; FUNCTIONS IN: structural constituent of ribosome; INVOLVED IN: translational elongation; LOCATED IN: cytosol, cytosolic ribosome, ribosome, nucleus, plasma membrane; EXPRESSED IN: 24 plant structures; EXPRESSED DURING: 13 growth stages; CONTAINS InterPro DOMAIN/s: Ribosomal protein 60S (InterPro:IPR001813); BEST Arabidopsis thaliana protein match is: 60S acidi…
BnaCnng01630D	2.95217	1.63195	0.843476	0.564864	0.680011	2.29228	3.1692	-0.475127	0.698008	0.773506	2.32461	4.62873	-0.959784	0.38976	0.495533	241.411	1.72168	7.10174	1.57e-26	2.95e-25	295.857	2.91913	6.70212	1.32e-39	8.25e-38	267.721	4.33615	5.95579	2.53e-42	1.93e-40	chrCnn_random	1729943	1730954	-	342	PF00428:60s Acidic ribosomal protein	-	GSBRNA2T00123501001	AT4G00810.2	protein_coding	60S acidic ribosomal protein family		60S acidic ribosomal protein family; FUNCTIONS IN: structural constituent of ribosome; INVOLVED IN: translational elongation; LOCATED IN: cytosol, cytosolic ribosome, ribosome, nucleus; EXPRESSED IN: 24 plant structures; EXPRESSED DURING: 15 growth stages; CONTAINS InterPro DOMAIN/s: Ribosomal protein 60S (InterPro:IPR001813); BEST Arabidopsis thaliana protein match is: 60S acidic ribosomal prote…
BnaC05g22900D	104.929	114.239	-0.122151	0.538625	0.657278	148.254	307.323	-1.0588	1.86e-11	1.17e-10	179.664	285.252	-0.669023	7.8e-05	0.00024467	157.273	120.467	0.384553	0.0326277	0.0764076	295.884	282.624	0.0633399	0.648946	0.777672	275.187	267.285	0.043836	0.765271	0.858595	chrC05	16657135	16658564	-	465	-	-	GSBRNA2T00108593001	AT1G29970.1	protein_coding	60S ribosomal protein L18A-1		60S ribosomal protein L18A-1 (RPL18AA); BEST Arabidopsis thaliana protein match is: Ribosomal protein L18ae family (TAIR:AT1G17080.1); Has 128 Blast hits to 128 proteins in 14 species: Archae - 0; Bacteria - 0; Metazoa - 0; Fungi - 0; Plants - 128; Viruses - 0; Other Eukaryotes - 0 (source: NCBI BLink).
BnaA01g33010D	832.125	527.55	0.657525	1.07e-11	7.32e-11	711.756	944.423	-0.407975	0.000423724	0.00117933	1155.88	1460.51	-0.338485	0.000499261	0.00138158	1145.57	556.221	1.04265	7.3e-39	2.03e-37	1747.13	868.375	1.00738	2.97e-20	7e-19	1863.97	1368.42	0.44507	1.86e-05	9.75e-05	chrA01	22353290	22355738	-	1215	PF00393:6-phosphogluconate dehydrogenase, C-terminal domain|PF03446:NAD binding domain of 6-phosphogluconate dehydrogenase	NAD_binding_2	GSBRNA2T00057249001	AT3G02360.1	protein_coding	6-phosphogluconate dehydrogenase family protein		6-phosphogluconate dehydrogenase family protein; FUNCTIONS IN: in 6 functions; INVOLVED IN: response to salt stress; LOCATED IN: peroxisome; EXPRESSED IN: 27 plant structures; EXPRESSED DURING: 16 growth stages; CONTAINS InterPro DOMAIN/s: 6-phosphogluconate dehydrogenase, NAD-binding (InterPro:IPR006115), 6-phosphogluconate dehydrogenase, C-terminal-like (InterPro:IPR008927), Dehydrogenase, mult…
BnaA03g19520D	24.9387	51.4491	-1.04474	0.00231558	0.00627538	36.5592	6.44637	2.49172	3.11e-06	1.16e-05	12.6124	8.27049	0.615884	0.330889	0.435691	29.5521	54.2566	-0.875149	0.00500453	0.0146864	7.00174	5.9366	0.249024	0.764141	0.859526	2.72008	7.74741	-1.52985	0.10685	0.213663	chrA03	9240815	9243722	+	1389	PF07479:NAD-dependent glycerol-3-phosphate dehydrogenase C-terminus|PF01210:NAD-dependent glycerol-3-phosphate dehydrogenase N-terminus	NAD_Gly3P_dh_C	GSBRNA2T00058395001	AT2G41540.3	protein_coding	6-phosphogluconate dehydrogenase family protein	Encodes a protein with NAD-dependent glycerol-3-phosphate (G3P) dehydrogenase which was shown to complement an Escherichia coli strain: BB20-14, auxotrophic for glycerol/G3P due to a loss-of-function mutation in the gpsA gene.	GPDHC1; CONTAINS InterPro DOMAIN/s: 6-phosphogluconate dehydrogenase, C-terminal-like (InterPro:IPR008927), Dehydrogenase, multihelical (InterPro:IPR013328), NAD(P)-binding domain (InterPro:IPR016040), NAD-dependent glycerol-3-phosphate dehydrogenase, C-terminal (InterPro:IPR006109), NAD-dependent glycerol-3-phosphate dehydrogenase, N-terminal (InterPro:IPR011128), NAD-dependent glycerol-3-phosph…
BnaA04g11280D	337.448	1501	-2.1531	1.66e-119	1.93e-117	616.365	669.365	-0.119361	0.313358	0.415953	455.755	746.393	-0.713824	1.59e-08	7.68e-08	285.599	1582.59	-2.47146	2.67e-173	5.49e-171	515.04	615.944	-0.257064	0.043409	0.104021	393.031	699.353	-0.831648	6.19e-09	5.21e-08	chrA04	9814936	9816773	-	1464	PF03446:NAD binding domain of 6-phosphogluconate dehydrogenase|PF00393:6-phosphogluconate dehydrogenase, C-terminal domain	NAD_binding_2	GSBRNA2T00068501001	AT5G41670.2	protein_coding	6-phosphogluconate dehydrogenase family protein		6-phosphogluconate dehydrogenase family protein; FUNCTIONS IN: in 6 functions; INVOLVED IN: response to fructose stimulus, response to cadmium ion, response to sucrose stimulus, response to glucose stimulus; LOCATED IN: mitochondrion, chloroplast; EXPRESSED IN: 24 plant structures; EXPRESSED DURING: 14 growth stages; CONTAINS InterPro DOMAIN/s: 6-phosphogluconate dehydrogenase, NAD-binding (Inter…
BnaA05g33580D	307.539	365.402	-0.249023	0.0360333	0.073587	300.521	642.472	-1.09304	6.11e-14	4.67e-13	1005.76	927.879	0.11448	0.367621	0.472812	509.231	385.26	0.402305	9.86e-05	0.00039816	939.259	590.639	0.667596	7.04e-08	5.33e-07	819.826	869.414	-0.0865368	0.526791	0.677714	chrA05	22695350	22697557	-	1215	PF03446:NAD binding domain of 6-phosphogluconate dehydrogenase|PF00393:6-phosphogluconate dehydrogenase, C-terminal domain	NAD_binding_2	GSBRNA2T00022306001	AT3G02360.1	protein_coding	6-phosphogluconate dehydrogenase family protein		6-phosphogluconate dehydrogenase family protein; FUNCTIONS IN: in 6 functions; INVOLVED IN: response to salt stress; LOCATED IN: peroxisome; EXPRESSED IN: 27 plant structures; EXPRESSED DURING: 16 growth stages; CONTAINS InterPro DOMAIN/s: 6-phosphogluconate dehydrogenase, NAD-binding (InterPro:IPR006115), 6-phosphogluconate dehydrogenase, C-terminal-like (InterPro:IPR008927), Dehydrogenase, mult…
BnaA09g11470D	174.718	364.098	-1.05911	1.03e-14	8.83e-14	313.438	268.023	0.225213	0.11602	0.184815	202.872	247.902	-0.291673	0.0693194	0.119338	373.088	383.876	-0.0417041	0.706612	0.810837	440.765	246.652	0.83814	9.38e-09	7.92e-08	380.545	232.292	0.710944	2.46e-05	0.000126095	chrA09	5895696	5896696	-	429	PF00393:6-phosphogluconate dehydrogenase, C-terminal domain	-	GSBRNA2T00056471001	AT1G64190.1	protein_coding	6-phosphogluconate dehydrogenase family protein		6-phosphogluconate dehydrogenase family protein; FUNCTIONS IN: in 6 functions; INVOLVED IN: response to salt stress; LOCATED IN: chloroplast, membrane; EXPRESSED IN: 24 plant structures; EXPRESSED DURING: 14 growth stages; CONTAINS InterPro DOMAIN/s: 6-phosphogluconate dehydrogenase, NAD-binding (InterPro:IPR006115), 6-phosphogluconate dehydrogenase, C-terminal-like (InterPro:IPR008927), Dehydrog…
[truncated: 37,331 more rows]
