# Supplementary material for: Comparative transcriptome analysis of compatible and incompatible Brassica napus—Xanthomonas campestris interactions
Source: Front Plant Sci. 2022 Aug 29;13:960874. doi: 10.3389/fpls.2022.960874 (PMC9465390; doi:10.3389/fpls.2022.960874)
Supplement: Supplementary file 11 [file Table_4.XLSX]

## Sheet: Sheet1
Table S4 Significant GO terms by enrichment analysis of all DEGs
Category	GOID	Description	GeneRatio	BgRatio	pvalue	padj	Count
BP	GO:0044262	cellular carbohydrate metabolic process	235/11924	295/19601	2.4269e-12	1.88085e-09	235
BP	GO:0071554	cell wall organization or biogenesis	141/11924	171/19601	7.04834e-10	2.73123e-07	141
BP	GO:0005976	polysaccharide metabolic process	166/11924	209/19601	5.95905e-09	9.10858e-07	166
BP	GO:0006073	cellular glucan metabolic process	146/11924	181/19601	7.0518e-09	9.10858e-07	146
BP	GO:0044042	glucan metabolic process	146/11924	181/19601	7.0518e-09	9.10858e-07	146
BP	GO:0044264	cellular polysaccharide metabolic process	146/11924	181/19601	7.0518e-09	9.10858e-07	146
BP	GO:0006022	aminoglycan metabolic process	42/11924	45/19601	7.99391e-07	3.87205e-05	42
BP	GO:0006026	aminoglycan catabolic process	42/11924	45/19601	7.99391e-07	3.87205e-05	42
BP	GO:0006030	chitin metabolic process	42/11924	45/19601	7.99391e-07	3.87205e-05	42
BP	GO:0006032	chitin catabolic process	42/11924	45/19601	7.99391e-07	3.87205e-05	42
BP	GO:0006040	amino sugar metabolic process	42/11924	45/19601	7.99391e-07	3.87205e-05	42
BP	GO:0016998	cell wall macromolecule catabolic process	42/11924	45/19601	7.99391e-07	3.87205e-05	42
BP	GO:0044036	cell wall macromolecule metabolic process	42/11924	45/19601	7.99391e-07	3.87205e-05	42
BP	GO:0046348	amino sugar catabolic process	42/11924	45/19601	7.99391e-07	3.87205e-05	42
BP	GO:1901071	glucosamine-containing compound metabolic process	42/11924	45/19601	7.99391e-07	3.87205e-05	42
BP	GO:1901072	glucosamine-containing compound catabolic process	42/11924	45/19601	7.99391e-07	3.87205e-05	42
BP	GO:1901565	organonitrogen compound catabolic process	82/11924	101/19601	8.72529e-06	0.000380711	82
BP	GO:0034637	cellular carbohydrate biosynthetic process	133/11924	174/19601	8.84232e-06	0.000380711	133
BP	GO:0051704	multi-organism process	76/11924	95/19601	4.99619e-05	0.00203792	76
BP	GO:0006979	response to oxidative stress	139/11924	187/19601	6.62959e-05	0.00256897	139
BP	GO:0045229	external encapsulating structure organization	83/11924	106/19601	9.65312e-05	0.00300876	83
BP	GO:0071555	cell wall organization	83/11924	106/19601	9.65312e-05	0.00300876	83
BP	GO:0000003	reproduction	76/11924	96/19601	9.70567e-05	0.00300876	76
BP	GO:0022414	reproductive process	76/11924	96/19601	9.70567e-05	0.00300876	76
BP	GO:0044702	single organism reproductive process	76/11924	96/19601	9.70567e-05	0.00300876	76
BP	GO:0042545	cell wall modification	65/11924	81/19601	0.00014633	0.00436176	65
BP	GO:0016051	carbohydrate biosynthetic process	144/11924	197/19601	0.000193135	0.00554369	144
BP	GO:0008037	cell recognition	65/11924	82/19601	0.000286834	0.00694676	65
BP	GO:0009856	pollination	65/11924	82/19601	0.000286834	0.00694676	65
BP	GO:0009875	pollen-pistil interaction	65/11924	82/19601	0.000286834	0.00694676	65
BP	GO:0044706	multi-multicellular organism process	65/11924	82/19601	0.000286834	0.00694676	65
BP	GO:0048544	recognition of pollen	65/11924	82/19601	0.000286834	0.00694676	65
BP	GO:0006855	drug transmembrane transport	117/11924	160/19601	0.000721243	0.0159704	117
BP	GO:0015893	drug transport	117/11924	160/19601	0.000721243	0.0159704	117
BP	GO:0042493	response to drug	117/11924	160/19601	0.000721243	0.0159704	117
BP	GO:0000271	polysaccharide biosynthetic process	84/11924	112/19601	0.00109986	0.0213098	84
BP	GO:0009250	glucan biosynthetic process	84/11924	112/19601	0.00109986	0.0213098	84
BP	GO:0033692	cellular polysaccharide biosynthetic process	84/11924	112/19601	0.00109986	0.0213098	84
BP	GO:0051273	beta-glucan metabolic process	84/11924	112/19601	0.00109986	0.0213098	84
BP	GO:0051274	beta-glucan biosynthetic process	84/11924	112/19601	0.00109986	0.0213098	84
BP	GO:0006952	defense response	94/11924	127/19601	0.00121075	0.0228861	94
BP	GO:0006020	inositol metabolic process	17/11924	18/19601	0.00163291	0.030131	17
BP	GO:1901136	carbohydrate derivative catabolic process	51/11924	65/19601	0.00195058	0.0351559	51
BP	GO:0005991	trehalose metabolic process	39/11924	48/19601	0.00204675	0.0360507	39
BP	GO:0044723	single-organism carbohydrate metabolic process	273/11924	403/19601	0.00219292	0.037767	273
BP	GO:0006066	alcohol metabolic process	31/11924	37/19601	0.00232812	0.0383891	31
BP	GO:0019751	polyol metabolic process	31/11924	37/19601	0.00232812	0.0383891	31
CC	GO:0005618	cell wall	131/3986	157/7244	2.50428e-14	2.47924e-12	131
CC	GO:0030312	external encapsulating structure	131/3986	157/7244	2.50428e-14	2.47924e-12	131
CC	GO:0005576	extracellular region	81/3986	91/7244	1.88618e-12	1.24488e-10	81
CC	GO:0048046	apoplast	62/3986	69/7244	3.24046e-10	1.60403e-08	62
CC	GO:0071944	cell periphery	211/3986	301/7244	3.28756e-08	1.30188e-06	211
MF	GO:0030246	carbohydrate binding	259/17731	339/30174	5.15417e-12	2.58739e-09	259
MF	GO:0016209	antioxidant activity	192/17731	250/30174	1.31474e-09	3.3e-07	192
MF	GO:0043531	ADP binding	277/17731	378/30174	2.28361e-09	3.82124e-07	277
MF	GO:0016762	xyloglucan:xyloglucosyl transferase activity	62/17731	69/30174	1.2115e-08	1.34397e-06	62
MF	GO:0016684	oxidoreductase activity, acting on peroxide as acceptor	175/17731	229/30174	1.33862e-08	1.34397e-06	175
MF	GO:0004601	peroxidase activity	170/17731	222/30174	1.65161e-08	1.38185e-06	170
MF	GO:0004857	enzyme inhibitor activity	174/17731	230/30174	5.27317e-08	3.78162e-06	174
MF	GO:0001871	pattern binding	75/17731	89/30174	1.95893e-07	1.09019e-05	75
MF	GO:0030247	polysaccharide binding	75/17731	89/30174	1.95893e-07	1.09019e-05	75
MF	GO:0004568	chitinase activity	42/17731	45/30174	2.1717e-07	1.09019e-05	42
MF	GO:0004866	endopeptidase inhibitor activity	60/17731	69/30174	3.34829e-07	1.2006e-05	60
MF	GO:0030414	peptidase inhibitor activity	60/17731	69/30174	3.34829e-07	1.2006e-05	60
MF	GO:0061134	peptidase regulator activity	60/17731	69/30174	3.34829e-07	1.2006e-05	60
MF	GO:0061135	endopeptidase regulator activity	60/17731	69/30174	3.34829e-07	1.2006e-05	60
MF	GO:0008061	chitin binding	29/17731	31/30174	1.73674e-05	0.00058123	29
MF	GO:0016709	oxidoreductase activity, acting on paired donors, with incorporation or reduction of molecular oxygen, NAD(P)H as one donor, and incorporation of one atom of oxygen	46/17731	54/30174	2.6741e-05	0.000751607	46
MF	GO:0005509	calcium ion binding	317/17731	467/30174	2.68577e-05	0.000751607	317
MF	GO:0008171	O-methyltransferase activity	61/17731	75/30174	2.695e-05	0.000751607	61
MF	GO:0030599	pectinesterase activity	65/17731	81/30174	3.38319e-05	0.000893875	65
MF	GO:0015297	antiporter activity	161/17731	227/30174	9.27249e-05	0.00232739	161
MF	GO:0015238	drug transmembrane transporter activity	117/17731	160/30174	0.000105693	0.00241172	117
MF	GO:0090484	drug transporter activity	117/17731	160/30174	0.000105693	0.00241172	117
MF	GO:0000287	magnesium ion binding	102/17731	139/30174	0.000228784	0.00499345	102
MF	GO:0016671	oxidoreductase activity, acting on a sulfur group of donors, disulfide as acceptor	32/17731	37/30174	0.00026502	0.00554333	32
MF	GO:0004144	diacylglycerol O-acyltransferase activity	19/17731	20/30174	0.000361105	0.00697211	19
MF	GO:0016411	acylglycerol O-acyltransferase activity	19/17731	20/30174	0.000361105	0.00697211	19
MF	GO:0004506	squalene monooxygenase activity	17/17731	18/30174	0.000948852	0.0133566	17
MF	GO:0050660	flavin adenine dinucleotide binding	173/17731	253/30174	0.000976991	0.0133566	173
MF	GO:0004888	transmembrane signaling receptor activity	36/17731	44/30174	0.00101106	0.0133566	36
MF	GO:0004970	ionotropic glutamate receptor activity	36/17731	44/30174	0.00101106	0.0133566	36
MF	GO:0005230	extracellular ligand-gated ion channel activity	36/17731	44/30174	0.00101106	0.0133566	36
MF	GO:0008066	glutamate receptor activity	36/17731	44/30174	0.00101106	0.0133566	36
MF	GO:0015276	ligand-gated ion channel activity	36/17731	44/30174	0.00101106	0.0133566	36
MF	GO:0022824	transmitter-gated ion channel activity	36/17731	44/30174	0.00101106	0.0133566	36
MF	GO:0022834	ligand-gated channel activity	36/17731	44/30174	0.00101106	0.0133566	36
MF	GO:0022835	transmitter-gated channel activity	36/17731	44/30174	0.00101106	0.0133566	36
MF	GO:0030594	neurotransmitter receptor activity	36/17731	44/30174	0.00101106	0.0133566	36
MF	GO:0099600	transmembrane receptor activity	36/17731	44/30174	0.00101106	0.0133566	36
MF	GO:0004497	monooxygenase activity	51/17731	66/30174	0.00123867	0.0159439	51
MF	GO:0015291	secondary active transmembrane transporter activity	171/17731	251/30174	0.00134941	0.016935	171
MF	GO:0010333	terpene synthase activity	30/17731	36/30174	0.00152091	0.0186219	30
MF	GO:0004674	protein serine/threonine kinase activity	68/17731	92/30174	0.00176155	0.0201882	68
MF	GO:0015116	sulfate transmembrane transporter activity	32/17731	39/30174	0.00176948	0.0201882	32
MF	GO:1901682	sulfur compound transmembrane transporter activity	32/17731	39/30174	0.00176948	0.0201882	32
MF	GO:0004869	cysteine-type endopeptidase inhibitor activity	27/17731	32/30174	0.00182912	0.0204049	27
MF	GO:0030234	enzyme regulator activity	258/17731	392/30174	0.00233522	0.0254843	258
MF	GO:0050664	oxidoreductase activity, acting on NAD(P)H, oxygen as acceptor	18/17731	20/30174	0.00261066	0.027884	18
MF	GO:0008374	O-acyltransferase activity	44/17731	57/30174	0.00274485	0.0287066	44
MF	GO:0008113	peptide-methionine (S)-S-oxide reductase activity	17/17731	19/30174	0.00403258	0.0406902	17
MF	GO:0016747	transferase activity, transferring acyl groups other than amino-acyl groups	260/17731	398/30174	0.00405281	0.0406902	260
MF	GO:0035251	UDP-glucosyltransferase activity	90/17731	128/30174	0.00451429	0.0444348	90
MF	GO:0050113	inositol oxygenase activity	10/17731	10/30174	0.00490398	0.0465672	10
MF	GO:0004499	N,N-dimethylaniline monooxygenase activity	29/17731	36/30174	0.00491646	0.0465672	29
MF	GO:0008509	anion transmembrane transporter activity	84/17731	119/30174	0.00503189	0.0467779	84
