# Supplementary material for: Comparative transcriptome analysis of compatible and incompatible Brassica napus—Xanthomonas campestris interactions
Source: Front Plant Sci. 2022 Aug 29;13:960874. doi: 10.3389/fpls.2022.960874 (PMC9465390; doi:10.3389/fpls.2022.960874)
Supplement: Supplementary file 12 [file Table_5.XLSX]

## Sheet: Sheet1
Table S5 GO enrichment analysis within each module
	black	blue	brown	green	grey	magenta	pink	purple	red	turqupise	yellow
ATP biosynthetic process	0	10	0	0	0	0	0	0	0	0	0
ATP metabolic process	0	14	0	0	0	0	0	0	0	0	0
ATP synthesis coupled proton transport	0	10	0	0	0	0	0	0	0	0	0
cellular biosynthetic process	0	116	0	0	0	0	0	0	0	0	0
cellular macromolecule biosynthetic process	0	85	0	0	0	0	0	0	0	0	0
gene expression	0	88	0	0	0	0	0	0	0	0	0
ion transmembrane transport	0	18	0	0	0	0	0	0	0	0	0
macromolecule biosynthetic process	0	85	0	0	0	0	0	0	0	0	0
macromolecule modification	67	0	0	0	0	0	0	0	0	0	0
nucleoside triphosphate biosynthetic process	0	10	0	0	0	0	0	0	0	0	0
oxidation reduction	0	120	0	68	10	0	49	0	0	210	0
oxidative phosphorylation	0	10	0	0	0	0	0	0	0	0	0
phosphate metabolic process	61	0	0	0	0	0	0	0	0	0	0
phosphorus metabolic process	61	0	0	0	0	0	0	0	0	0	0
phosphorylation	57	0	0	0	0	0	0	0	0	0	0
post-translational protein modification	67	0	0	0	0	0	0	0	0	0	0
protein amino acid phosphorylation	57	0	0	0	0	0	0	0	0	0	0
protein modification process	67	0	0	0	0	0	0	0	0	0	0
translation	0	81	0	0	0	0	0	0	0	0	37
homeostatic process	0	0	0	0	0	8	0	0	0	0	0
cellular homeostasis	0	0	0	0	0	8	0	0	0	0	0
cell redox homeostasis	0	0	0	0	0	8	0	0	0	28	0
cell wall macromolecule catabolic process	0	0	0	0	0	0	0	0	0	18	0
cell wall macromolecule metabolic process	0	0	0	0	0	0	0	0	0	18	0
