# Supplementary material for: Comparative transcriptome analysis of compatible and incompatible Brassica napus—Xanthomonas campestris interactions
Source: Front Plant Sci. 2022 Aug 29;13:960874. doi: 10.3389/fpls.2022.960874 (PMC9465390; doi:10.3389/fpls.2022.960874)
Supplement: Supplementary file 13 [file Table_6.XLSX]

## Sheet: Sheet1
Table S6 KEGG enrichment analysis within black and purple modules
module	Term	ID	Input number	Background number	P-Value	Corrected P-Value	Input
black
	Plant-pathogen interaction	bna04626	26	643	2.11e-16	9.72e-15	BnaAnng04440D	BnaC09g16820D	BnaC09g50440D	BnaC04g28440D	BnaAnng09800D	BnaA09g19500D	BnaC03g28150D	BnaAnng30700D	BnaA03g19320D	BnaA03g38480D	BnaA09g53510D	BnaA04g02760D	BnaC09g44200D	BnaA05g34850D	BnaA03g26780D	BnaC03g23130D	BnaC04g06800D	BnaC07g26660D	BnaC03g31720D	BnaC08g36980D	BnaC06g21690D	BnaC09g25280D	BnaC03g45290D	BnaA04g05850D	BnaA07g16960D	BnaA10g25410D
	MAPK signaling pathway - plant	bna04016	22	558	7.14e-14	1.64e-12	BnaAnng04440D	BnaA03g53180D	BnaAnng09800D	BnaAnng26820D	BnaC03g28150D	BnaAnng30700D	BnaC01g08650D	BnaC04g56560D	BnaA03g19320D	BnaA04g02760D	BnaA05g34850D	BnaA01g07170D	BnaC03g17400D	BnaC07g45360D	BnaC03g23130D	BnaC04g06800D	BnaA03g38480D	BnaC03g31730D	BnaA06g40360D	BnaC09g25280D	BnaC03g45290D	BnaA07g16960D
	Plant hormone signal transduction	bna04075	14	1187	0.00147574	0.0226281	BnaA01g05190D	BnaA03g38480D	BnaA05g22360D	BnaC03g31730D	BnaC08g20170D	BnaA06g40360D	BnaAnng28860D	BnaC03g17400D	BnaC03g45290D	BnaAnng26820D	BnaC02g20120D	BnaC01g00010D	BnaAnng09800D	BnaC04g56560D
	Purine metabolism	bna00230	5	324	0.0181787	0.196274	BnaA09g36860D	BnaC07g36250D	BnaC04g55480D	BnaA05g25410D	BnaA04g02340D
	Endocytosis	bna04144	7	593	0.0213342	0.196274	BnaC07g45900D	BnaA07g09950D	BnaC02g10220D	BnaA06g25550D	BnaA07g22870D	BnaC07g01530D	BnaC09g23730D
	Glycerophospholipid metabolism	bna00564	5	380	0.0327243	0.235632	BnaC06g32670D	BnaC09g20440D	BnaA07g29470D	BnaC09g23730D	BnaC05g09920D
	Phosphatidylinositol signaling system	bna04070	4	275	0.039847	0.235632	BnaA03g19320D	BnaA04g02760D	BnaC03g23130D	BnaA07g16960D
	SNARE interactions in vesicular transport	bna04130	3	163	0.0409794	0.235632	BnaA05g27280D	BnaC04g28220D	BnaA04g05470D
purple
	Protein processing in endoplasmic reticulum	bna04141	13	707	7.91479e-13	1.50381e-11	BnaA10g14240D	BnaA10g14250D	BnaC01g38510D	BnaC05g20170D	BnaA01g30490D	BnaA03g32320D	BnaC01g16200D	BnaA01g11640D	BnaA02g08820D	BnaC05g20160D	BnaA02g35440D	BnaA09g05850D	BnaA09g05860D
	Spliceosome	bna03040	9	619	2.1981e-08	2.0882e-07	BnaC01g38510D	BnaA01g30490D	BnaA03g32320D	BnaC01g16200D	BnaC05g20170D	BnaC05g20160D	BnaA09g05850D	BnaA05g27090D	BnaA09g05860D
	Endocytosis	bna04144	8	593	2.3985e-07	1.51905e-06	BnaC01g38510D	BnaA01g30490D	BnaA03g32320D	BnaC01g16200D	BnaA09g05850D	BnaC05g20160D	BnaC05g20170D	BnaA09g05860D
	Plant hormone signal transduction	bna04075	5	1187	0.00805872	0.0382789	BnaC09g04050D	BnaA03g26790D	BnaC06g22690D	BnaC06g33640D	BnaC09g29950D
	Plant-pathogen interaction	bna04626	3	643	0.0295954	0.112463	BnaA05g22550D	BnaA02g08820D	BnaA02g35440D
